# Supplementary material for: Marine ammonia-oxidising archaea and bacteria occupy distinct iron and copper niches
Source: ISME Commun. 2021 Mar 24;1:1. doi: 10.1038/s43705-021-00001-7 (PMC9723733; doi:10.1038/s43705-021-00001-7)
Supplement: Supplementary file 2 — Supplementary table 1 [file 43705_2021_1_MOESM2_ESM.xlsx]

## Sheet: Index
	Marine ammonia-oxidising archaea and bacteria occupy distinct iron and copper niches – Shafiee et al.
	Supplementary Table 1
	Tab name	Contents
	Fig 1C. Cu quota data	Data from Figure 1C
	Fig 1C. Fe quota data	Data from Figure 1C
	Metal-binding analysis	Results of annotation of AOA and AOB genome-predicted proteomes for Fe – and Cu- binding sites (Figure 2)
	Transporter analysis	Counts of genes for metal transport systems in AOA and AOB genomes isolated from different environments (Figure 3)
	Transporter systems	Known metal transport systems used in search and annotation of AOA and AOB genomes
	Fig 4 - Cu data	Compiled Cu2+ data used in Figure 3
	Cu-efflux TARA	Reads of Cu-efflux proteins from TARA oceans database
	Fig 5 - amoA data	Compiled AOB/AOA amoA gene copy data shown in Figure 5 and Supplementary Fig. 8 (various sources).
	Fig 5 - dFe data	Compiled GEOTRACES dissolved Fe data shown in Figure 4

## Sheet: Fig 1C. Cu quota data
Reference	Species	Cu2+ (pmol L-1)	SGR	RGR	Cu-quota (mmol mol-1)		* below studies analytical limit of detection
Brand LE, Sunda WG, Guillard RRL. Reduction of marine phytoplankton reproduction rates by copper and cadmium. J Exp Mar Bio Ecol. 1986;96(3):225–50.	E. huxleyi	0.131826	1.27	0.97
		1.20226	1.31	1
		12.0226	1.24	0.95
		23.9883	1.27	0.97
		48.9779	1.21	0.92
		131.826	1.07	0.82
	T. oceanica	0*	1.81	0.9
		0.131826	1.89	0.94
		1.20226	1.9	0.95
		12.0226	1.94	0.97
		23.9883	2.01	1
		48.9779	1.87	0.93
		131.826	0.99	0.49
	Synechococcus WH7808	0*	1.4	0.93
		0.131826	1.5	1
		1.20226	1.33	0.89
		12.0226	0.95	0.63
		23.9883	0	0
		48.9779	0	0
		131.826	0	0
	S. bacillaris	0*	0.92	0.84
		0.158489	1.09	1
		1.09648	0.82	0.75
		10.7152	0	0
		32.3594		0
		117.49		0
		263.027		0
		707.946		0
	Syn. Sp WH7808	0*	1.77
		0.158489	1.76	0.97
		1.09648	1.81	1
		10.7152	1.23	0.68
		32.3594	0	0
		117.49	0	0
		263.027
		707.946
	Syn. Sp WH6501	0*	1.54
		0.158489	1.55	1
		1.09648	1.54	0.99
		10.7152	1.47	0.95
		32.3594	1.33	0.86
		117.49	0	0
		263.027
		707.946
	syn. Sp WH8008	0*	1.37
		0.158489	1.38	1
		1.09648	1.12	0.81
		10.7152	0.8	0.58
		32.3594	0	0
		117.49	0	0
		263.027
		707.946
	syn. Sp WH8003	0*	0.46	1
		0.158489	0.46	0.74
		1.09648	0.43	0.69
		10.7152	0.62	1
		32.3594	0	0
		117.49
		263.027
		707.946
	syn sp WH7805	0*	1.21
		0.158489	1.27	0.95
		1.09648	1.34	1
		10.7152	0	0
		32.3594
		117.49
		263.027
		707.946
	Syn sp WH8016	0*	0.64
		0.158489	0.55	0.75
		1.09648	0.73	1
		10.7152	0.68	0.93
		32.3594	0.3	0.41
		117.49
		263.027
		707.946
Kim JW, Price NM. The influence of light on copper-limited growth of an oceanic diatom, Thalassiosira oceanica (Coscinodiscophyceae). J Phycol. 2017;53(5):938–50.	T. oceanica	0.263027	1.13	0.9
		0.123027	1.26	1
		0.0616595	1.02	0.81
		0.030903	0.76	0.6
		0.0123027	0.64	0.51
Sunda WG, Huntsman SA. Regulation of copper concentration in the oceanic nutricline by phytoplankton uptake and regeneration cycles. Limnol Oceanogr. 1995.	T. oceanica	0.000758578	1.53	0.94
		0.00165959	1.54	0.94
		0.00380189	1.53	0.94	0.14
		0.0102329	1.63	1	0.18
		0.0316228	1.6	0.98	0.32
		0.030903	1.58	0.97	0.35
		0.0316228	1.6	0.98	0.41
		0.0912011	1.59	0.98	0.53
		0.30903	1.63	1	0.63
		0.933254	1.62	0.99	0.73
		3.0903	1.62	0.99	0.88
		9.33254	1.61	0.99	1.26
		30.903	1.62	0.99	2.2
	E. huxleyi	0.000758578	1.14	0.88	0.02
		0.00162181	1.2	0.92	0.1
		0.00363078	1.2	0.92	0.19
		0.00954993	1.3	1	0.21
		0.0295121	1.22	0.94	0.38
		0.0295121	0.98	0.75	0.3
		0.0891251	1.09	0.84	0.4
		0.288403	1.15	0.88	0.5
		0.870964	1.09	0.84	0.97
		2.88403	0.98	0.75	1.46
		8.70964	1.13	0.87	1.67
		28.8403	0.94	0.72	11.56
	T. pseudonana	0.000758578	1.86	0.98	0.08
		0.000758578	1.89	1	0.08
		0.0102329	1.87	0.99	0.38
		0.030903	1.86	0.98	0.59
		0.0954993	1.86	0.98	0.63
		0.301995	1.85	0.98	0.84
		0.301995	1.86	0.98	0.84
		0.301995	1.86	0.98	0.96
		0.954993	1.85	0.98	1.19
		3.01995	1.87	0.99	1.55
		9.54993	1.74	0.92	2.54
Posacka AM, Semeniuk DM, Maldonado MT. Effects of copper availability on the physiology of marine heterotrophic bacteria. Frontiers in Marine Science. 2018;5:523.	Dokd-P16	0.000125893	0.17	1.63	0.06
		0.00138038	0.31	2.91	0.07
		0.00562341	0.7	6.64	0.08
		0.0141254	0.73	6.95	0.14
		0.0269153	1	9.46	0.12
	Palt-P26	0.000125893	0.82	5.1	0.06
		0.00138038	0.93	5.78	0.05
		0.00562341	0.78	4.87	0.06
		0.0269153	1	6.22	0.02
	Palt-P2	0.00138038	0.75	10.05	0.03
		0.00562341	1	13.47	0.03
		0.0141254	1.09	12.32	0.03
	R. pomeroyi	0.000125893	0.82	16.32	0.05
		0.00138038	1	19.93	0.11
		0.00562341	1	19.87	0.14
		0.0269153	0.83	16.59	0.15
Lopez JS, Lee L, Mackey KRM. The Toxicity of Copper to Crocosphaera watsonii and Other Marine Phytoplankton : A Systematic Review. 2019;5:1–13.	C. watsonii WH0402	0.812831	0.13	0.32
		1.20226	0.29	0.7
		0.416869	0.27	0.66
		0.0977237	0.32	0.76
		0.000125893	0.42	1
		0.020893	0.4	0.97
	C. watsonii WH0005	2.51189	0.05	0.12
		0.616595	0.02	0.05
		1	0.11	0.26
		0.269153	0.1	0.22
		0.0912011	0.28	0.66
		0.0131826	0.28	0.65
		5.7544e-05	0.43	1
	C. watsonii WH0003	2.0893	0.14	0.33
		0.933254	0.19	0.44
		0.501187	0.21	0.49
		0.263027	0.26	0.61
		0.112202	0.32	0.76
		0.017378	0.29	0.69
		0.000144544	0.43	1
Granger J, Ward BB. Accumulation of Nitrogen Oxides in Copper-Limited Cultures of Denitrifying Bacteria. Limnol Oceanogr [Internet]. 2003;48(1):313–8.	P. denitrificans (Nitrate reduction to nitrite)	0.001	1.93	0.91
		0.01	2.12	1
	P. denitrificans (Nitrite to N20)	0.001	1.79	0.93
		0.01	1.92	1
	P. denitrificans (N20 to N2)	0.001	0.09	0.17
		0.01	0.52	1
Amin SA et al. Copper requirements of the ammonia-oxidizing archaeon Nitrosopumilus maritimus SCM1 and implications for nitrification in the marine environment. Limnol Oceanogr . 2013;58(6):2037–45.	Nitrosopumilus maritimus SCM1	0.000501187	0	0
		0.001	0	0
		0.0169824	0.34	0.55
		0.0851138	0.47	0.76
		0.169824	0.57	0.92
		0.436516	0.6	0.97
		0.912011	0.62	1
		1.99526	0.6	0.97
		19.0546	0.58	0.94
		43.6516	0.56	0.9

## Sheet: Fig 1C. Fe quota data
Reference	Species	Fe´ (pM)	SGR	RGR	Fe-quota (mmol mol-1)
Sunda WG, Huntsman SA. Iron uptake and growth limitation in oceanic and coastal phytoplankton. Marine chemistry. 1995;50(1-4):189-206.	Emiliania huxleyi	3	0.7	0.625
		5	0.88	0.78	0.3922
		9.7	0.99	0.88	1.166
		24.2	1.1	0.98	1.4098
		71	1.07	0.95	2.7878
		253	1.04	0.92	3.5192
		750	1.12	1
Schulz KG, Rost B, Burkhardt S, Riebesell U, Thoms S, Wolf-Gladrow DA. The effect of iron availability on the regulation of inorganic carbon acquisition in the coccolithophore Emiliania huxleyi and the significance of cellular compartmentation for stable carbon isotope fractionation. Geochimica et Cosmochimica Acta. 2007;71(22):5301-12.	Emiliania huxleyi	0.06	0.36	0.22
		0.91	0.66	0.41
		2.84	1.2	0.75
		4.75	1.33	0.82
		138.48	1.62	1
Sunda WG, Huntsman SA. Iron uptake and growth limitation in oceanic and coastal phytoplankton. Marine chemistry. 1995;50(1-4):189-206.	Thalassiosira oceanica	3	0.73	0.46
		10.6	1.1	0.69	0.5194
		28.2	1.36	0.86	0.7526
		78	1.55	0.98	1.1978
		253	1.55	0.98	3.6358
		760	1.58	1
Sunda WG, Huntsman SA. High iron requirement for growth, photosynthesis, and low-light acclimation in the coastal cyanobacterium Synechococcus bacillaris. Frontiers in Microbiology. 2015;18;6:561.	Synechococcus bacillaris (CCMP 1333)	37.8	0.11	0.17
		98.33	0.45	0.73	10.3265
		328	0.52	0.84	12.0098
		964.65	0.58	0.93	17.4699
		3268.78	0.62	1	24.1574
Berman-Frank I, Cullen JT, Shaked Y, Sherrell RM, Falkowski PG. Iron availability, cellular iron quotas, and nitrogen fixation in Trichodesmium. Limnology and Oceanography. 2001;46(6):1249-60.	Trichodesmium erythraeum	16.4351	0.0418914	0.338373
		32.5799	0.0464457	0.375159
		128.122	0.0610386	0.493032
		386.856	0.08778	0.709033
		15773.2	0.123803	1
Shi D, Kranz SA, Kim JM, Morel FM. Ocean acidification slows nitrogen fixation and growth in the dominant diazotroph Trichodesmium under low-iron conditions. Proceedings of the National Academy of Sciences. 2012;109(45):E3094-100.	Trichodesmium erythraeum	58.05	0.29	0.674419	39.74
		530.16	0.4	0.930233	211.75
		1411.25	0.43	1	367.74
Boatman TG, Oxborough K, Gledhill M, Lawson T, Geider RJ. An integrated response of Trichodesmium erythraeum IMS101 growth and photo-physiology to iron, CO2, and light intensity. Frontiers in microbiology. 2018;9:624.	Trichodesmium erythraeum	584.81	0.183264	0.508521
		584.81	0.209697	0.581867
		417.722	0.278892	0.77387
		706.329	0.263373	0.730808
		3607.59	0.360387	1
		6174.68	0.315894	0.876542
Tortell PD, Maldonado MT, Price NM. The role of heterotrophic bacteria in iron-limited ocean ecosystems. Nature. 1996;383(6598):330-2.	Marine Heterotrophic bacteria	40000	8.07592	0.754604
		40000	10.062	0.940182
		40000	10.7022	1
		40000	10.6135	0.99171
		40000	6.82014	0.637266
		25	7.87429	0.735764
		25	6.6891	0.625021
		25	4.10449	0.383519
		25	3.38122	0.315937
		25	3.87443	0.362022
Granger J, Price NM. The importance of siderophores in iron nutrition of heterotrophic marine bacteria. Limnology and Oceanography. 1999 May;44(3):541-55.	Marine Heterotrophic bacteria	2.97	6.74	0.522481
		2166	12.9	1	0.150846
		2.97	1.21	0.283372
		2166	4.27	1	1.06408
		2.97	2.18	0.295794
		2166	7.37	1	0.203846
		2.97	9.95	0.633758
		2166	15.7	1	2.28308
		2.97	5.79	0.486555
		2166	11.9	1	0.293538
		2.97	5.55	0.26555
		2166	20.9	1	0.905077

## Sheet: Metal-binding analysis
Environment	Group	Species	Strain	Proteome ID	# proteins	#. Fe - sites	% Fe –sites	# Cu - sites	% Cu-sites
Marine	γ-Proteobacteria	Nitrosococcus halophilus	Nc 4	UP000001844	3770	655	0.17374	22	0.00583554
Marine	γ-Proteobacteria	Nitrosococcus oceani	ATCC 19707	UP000006838	2995	598	0.199666	22	0.00734558
Marine	β-Protebacteria	Nitrosomonas aestuarii	Nm 69	UP000199533	3744	520	0.138889	23	0.00614316
Marine	β-Protebacteria	Nitrosomonas halophila	Nm 1	UP000198640	2974	555	0.186617	20	0.00672495
Marine	β-Protebacteria	Nitrosomonas sp.	Nm 51	UP000198732	2986	449	0.150368	21	0.00703282
Marine (coastal)	γ-Proteobacteria	Nitrosococcus oceani	C-27	UP000028839	3247	576	0.177395	17	0.0052356
Marine (coastal)	γ-Proteobacteria	Nitrosococcus wardiae	D1FHS	UP000294325	3542	638	0.180124	54	0.0152456
Marine (coastal)	γ-Proteobacteria	Nitrosococcus watsoni	C-113	UP000000393	2880	567	0.196875	25	0.00868056
Marine (coastal)	β-Protebacteria	Nitrosomonas cryotolerans	ATCC 49181	UP000185062	2414	566	0.234466	27	0.0111848
Marine (coastal)	β-Protebacteria	Nitrosomonas marina	Nm 22	UP000199459	3276	486	0.148352	23	0.00702076
Marine (coastal)	β-Protebacteria	Nitrosomonas mobilis		UP000198729	3034	514	0.169413	16	0.00527357
Marine	Thaumarchaeota	Candidatus Nitrosopelagicus brevis	V2	UP000030944	1444	291	0.201524	27	0.0186981
Marine	Thaumarchaeota	Nitrosopumilus maritimus	SCM1	UP000000792	1795	266	0.148189	33	0.0183844
Marine (coastal)	Thaumarchaeota	Nitrosopumilus adriaticus	nf5	UP000032408	2184	265	0.121337	30	0.0137363
Marine (coastal)	Thaumarchaeota	Nitrosopumilus piranensis	D3C	UP000032027	2161	231	0.106895	24	0.011106
Marine (sediment)	Thaumarchaeota	Candidatus Nitrosopumilus sediminis	AR2	UP000006100	1974	181	0.091692	45	0.0227964
Marine (sponge)	Thaumarchaeota	Cenarchaeum symbiosum	A	UP000000758	2022	239	0.1182	15	0.0074184
			Genome-predicted proteome		Expressed proteome
Species	Strain	Proteome ID	# proteins	No.Fe-binding sites	No. Cu - binding sites	Fe-binding proteome	Cu-binding proteome	Expressed protoeme ref
AOB
Nitrosomonas ureae	Nm10	UP000182882	3069	449	21	0.2	0.006	Zorz et al (2018)
Nitrosomonas europaea	ATCC 19718	UP000001416	2375	509	23	0.08	0.04	Zorz et al (2018)
Nitrosomonas europaea	ATCC 19718	UP000001416	2375	509	23	0.4	0.02	Pellitteri-Hahn et al (2011)
Nitrosomonas europaea	ATCC 19718	UP000001416	2375	509	23	0.35	0.03	Jiang et al (2015)
Nitrosospira multiformis	ATCC 25196	UP000002718	2732	771	26	0.45	0.01	Zorz et al (2018)
AOA
Candidatus Nitrosopelagicus brevis	V2	UP000030944	1444	291	27	0.04	0.03	Santoro et al (2015)
Nitrosopumilus maritimus	SCM1	UP000000792	1795	266	33	0.19	0.02	Qin et al (2018)
Nitrososphaera viennensis	EN76	UP000027093	3117	247	47	0.03	0.06	Kerou et al (2016)
Nitrosopumilus maritimus	SCM1	UP000000792	1795	266	33	0.19	0.02	Shafiee et al (unpublished)

## Sheet: Transporter analysis
Env.	Uniprot ID	Protein count		Name	feoB	FTR/Fet3p	FTR	fbp	FutA1	fecCD	hemS	fhuD	fiu	TonB	entE	entF	fepB	iuCC	rbhC	CTR1	ctaA	copA	copB	cueO	cusCFBA	pcoE	copC	copD	copZ	ZIP	NRAMP	hupE/ureJ	nikABC	btuF	znuA	troA	cbtA	cbtB	corA
Brackish	UP000245829	2032	Candidatus Nitrosopumilus sp. (NM25)	Ca.Nitrosopumilus sp. (NM25)	0	0	0	0	0	0	0	0	0	0	0	0	0	0	0	0	0	0	0	0	0	0	1	2	0	1	0	0	0	0	1	0	1	1	1
Brackish	UP000003423	2154	Candidatus Nitrosopumilus salaria (BD31)	Ca. N. salaria (BD31)	0	0	0	0	0	0	0	0	0	0	0	0	0	0	0	0	0	1	0	0	0	0	1	1	0	1	0	0	0	0	3	0	1	0	1
Hot spring	UP000018159	1946	Candidatus Nitrosotenuis uzonensis (N4)	N. uzonensis (N4)	0	0	0	0	0	0	0	0	0	0	0	0	0	0	0	0	0	0	0	0	0	0	1	1	0	1	0	0	0	1	1	1	1	0	1
Hot spring	UP000008037	3523	Nitrososphaera gargensis (Ga9.2)	N. gargensis	0	0	0	0	0	0	0	0	0	0	0	0	0	0	0	0	0	1	0	0	0	0	1	2	0	1	0	0	1	1	0	1	0	0	1
Hot spring	UP000236248	1766	Candidatus Nitrosocaldus cavascurensis (SCU2)	Ca.N. cavascurensis	0	0	0	0	0	0	0	0	0	0	0	0	0	0	0	0	0	1	0	0	0	0	1	2	1	1	0	0	0	0	1	1	1	0	1
Marine	UP000030944	1444	Candidatus Nitrosopelagicus brevis (V2)	Ca. N. brevis	1	0	1	0	0	0	0	0	0	0	0	0	0	0	0	0	0	0	0	0	0	0	2	2	0	2	0	0	0	1	0	3	1	0	1
Marine (coastal)	UP000032408	2184	Nitrosopumilus adriaticus (NF5)	N.adriaticus	0	0	0	0	0	0	0	0	0	0	0	0	0	0	0	0	0	0	0	0	0	0	0	2	0	1	0	0	0	1	1	0	1	0	2
Marine (aquarium)	UP000000792	1795	Nitrosopumilus maritimus (SCM1)	N. maritimus (SCM1)	0	0	0	0	0	0	0	0	0	4	0	0	0	0	0	0	0	0	0	0	0	0	0	2	0	4	0	0	0	1	3	3	2	2	0
Marine (coastal)	UP000032027	2161	Nitrosopumilus piranensis (D3C)	N. piranensis	0	0	0	0	0	0	0	0	0	0	0	0	0	0	0	0	0	0	0	0	0	0	0	2	0	1	0	0	0	1	1	2	1	0	0
Marine (sponge)	UP000000758	2022	Cenarchaeum symbiosum (A)	C. symbiosum	0	0	0	0	0	0	0	0	0	0	0	0	0	0	0	0	0	0	0	0	0	0	1	1	0	1	1	0	0	0	1	3	0	1	1
Marine sediment	UP000006100	1974	Candidatus Nitrosopumilus sediminis (AR2)	Ca. N. sediminis	0	0	1	0	0	0	0	0	0	0	0	0	0	0	0	0	0	0	0	0	0	0	1	1	0	1	0	0	0	1	1	0	1	0	1
Soil	UP000027093	3117	Nitrososphaera viennensis (EN76)	N. viennensis	0	0	0	0	0	0	0	0	0	0	0	0	0	0	0	0	0	2	0	0	0	0	2	2	0	2	0	0	0	1	1	1	1	0	1
Soil	UP000028194	3486	Candidatus Nitrososphaera evergladensis (SR1)	N. evergladenesis	0	0	0	0	0	0	0	0	0	0	0	0	0	0	0	0	0	2	0	0	0	0	2	2	0	2	1	0	0	1	1	1	1	1	1
Soil	UP000232412	1881	Candidatus Nitrosotalea sinensis	Ca. N. sinensis	0	0	0	0	0	0	0	0	0	0	0	0	0	0	0	0	0	1	0	0	0	0	1	1	0	1	1	0	0	1	0	1	1	0	1
Soil	UP000196239	2102	Candidatus Nitrosotalea devanaterra	Ca. N. devanaterra	0	0	0	0	0	0	0	0	0	0	0	0	0	0	0	0	0	0	0	0	0	0	1	2	0	1	1	0	0	0	0	1	1	0	1
Soil	UP000230607	2462	Candidatus Nitrosotalea okcheonensis	Ca. N. okcheonensis	0	0	0	0	0	0	0	0	0	0	0	0	0	0	0	0	0	2	0	0	0	0	1	2	0	1	1	0	0	0	2	1	1	0	1
Freshwater	UP000199561	2883	Nitrosomonas nitrosa (Nm146)	N. nitrosa	0	0	0	1	1	1	0	0	0	6	0	1	0	0	0	0	0	2	0	0	3	0	1	4	1	0	1	0	1	1	0	0	0	0	1
Freshwater	UP000000501	3273	Nitrosomonas sp. (Is79A3)	Nitrosomonas sp. (Is79A3)	0	0	0	1	0	0	0	0	1	13	0	0	0	0	0	0	0	3	0	0	2	0	1	2	1	0	1	1	1	0	0	0	0	0	1
Freshwater	UP000198814	3170	Nitrosomonas oligotropha (Nm 76)	N. oligotropha (Nm76)	0	0	0	1	1	0	0	0	1	9	0	0	0	0	0	0	0	2	0	0	1	0	1	2	1	0	0	1	1	0	0	0	0	0	1
Freshwater	UP000199345	3151	Nitrosomonas marina (Nm 71)	N. marina (Nm71)	0	0	0	1	0	0	0	0	1	5	0	0	0	1	0	0	0	2	0	0	3	0	1	2	0	0	1	0	0	0	1	0	0	0	1
Freshwater (sediment)	UP000012179	2855	Nitrosospira lacus (APG3)	N. lacus	0	0	0	1	0	1	0	0	1	11	0	0	0	0	0	0	0	2	0	0	4	0	1	1	0	2	0	0	1	1	1	0	0	0	1
Manure/sewage	UP000316473	2150	Nitrosomonas stercoris (KYUHI-S)	N. stercoris (KYUHI-S)	0	1	0	0	0	0	0	0	1	6	0	0	0	0	0	0	0	1	0	0	2	0	1	1	1	0	0	1	1	1	0	0	0	0	1
Manure/sewage	UP000247780	2573	Nitrosomonas eutropha (Nm 57)	N. eutropha (Nm 57)	0	1	0	0	0	0	0	0	1	6	0	0	0	0	0	0	0	5	1	0	1	0	1	1	1	0	0	0	1	0	0	0	0	0	1
Marine	UP000198640	2974	Nitrosomonas halophila (SNm 1)	N. halophila	0	0	0	0	1	0	0	0	0	7	0	0	0	0	0	0	0	2	0	0	2	0	1	1	0	1	0	1	1	0	0	0	0	0	1
Marine	UP000006838	2995	Nitrosococcus oceani (C-107)	N. oceani c107	0	1	0	0	0	1	1	0	0	10	0	0	0	2	0	0	0	2	0	0	4	0	1	0	0	4	0	1	0	0	0	2	0	0	1
Marine	UP000198732	2986	Nitrosomonas sp. (Nm 51)	Nitrosomonas sp. (Nm51)	0	0	0	1	1	0	0	0	1	6	0	0	0	1	0	0	0	1	0	0	4	0	1	3	0	1	1	1	0	0	1	0	0	0	0
Marine	UP000199533	3744	Nitrosomonas aestuarii (Nm 69)	N. aestuarii	0	0	0	1	0	0	0	0	1	8	0	0	0	0	0	0	0	2	0	0	7	0	2	3	1	0	1	1	1	0	0	0	0	0	1
Marine	UP000001844	3770	Nitrosococcus halophilus (Nc 4)	N. halophilus	0	1	0	0	0	1	1	0	1	15	0	0	1	0	0	0	0	3	0	0	3	0	1	1	1	0	0	0	1	0	0	2	0	0	0
Marine (coastal)	UP000198729	3034	Nitrosomonas mobilis	N. mobilis	0	0	0	1	0	0	0	0	1	11	0	0	0	3	0	0	0	2	0	0	4	0	2	2	0	1	1	0	1	0	0	0	0	0	0
Marine (coastal)	UP000185062	2414	Nitrosomonas cryotolerans (ATCC 49181)	N. cryotolerans	0	0	0	1	0	0	0	0	1	6	0	0	0	0	1	0	0	1	0	0	2	0	1	2	0	0	0	0	1	0	1	0	0	0	1
Marine (coastal)	UP000028839	3247	Nitrosococcus oceani (C-27)	N. oceani (C-27)	0	1	0	0	0	1	1	0	0	8	0	0	0	1	0	0	0	2	0	0	3	0	1	0	0	0	0	0	2	0	0	2	0	0	1
Marine (coastal)	UP000294325	3542	Nitrosococcus wardiae (D1FHS)	N. wardiae	0	1	0	0	0	1	1	0	0	13	0	1	0	0	0	0	0	2	0	0	4	0	1	1	1	1	0	0	2	0	0	1	0	0	2
Marine (coastal)	UP000000393	2880	Nitrosococcus watsoni (strain C-113)	N. watsoni (C-113)	0	1	0	0	0	1	1	0	0	9	0	0	0	2	0	0	0	3	0	0	3	0	1	1	0	1	0	1	1	0	0	2	0	0	1
Marine (open ocean)	UP000199459	3276	Nitrosomonas marina (Nm 22)	N. marina (Nm 22)	0	0	0	1	0	0	0	0	1	5	0	0	0	1	0	0	0	2	0	0	4	0	1	2	0	1	1	1	1	0	1	0	0	0	0
soil	UP000002718	2732	Nitrosospira multiformis (C -71)	N. multiformis (C-71)	0	0	0	1	0	1	0	0	1	8	0	1	0	0	0	0	0	3	0	0	3	0	1	2	0	1	0	0	2	1	0	0	0	0	2
Soil	UP000249342	3102	Nitrosospira multiformis (Nl15)	Nitrosospira sp. (NI5)	0	0	0	1	1	1	0	0	1	3	0	0	0	0	0	0	0	2	0	0	2	0	1	1	0	0	0	0	1	1	1	0	0	0	2
Soil	UP000183107	2913	Nitrosospira briensis (Nsp 8)	N. briensis	0	0	0	1	1	1	0	0	1	5	0	1	0	0	0	0	0	2	0	0	2	0	1	1	1	0	0	0	1	1	1	0	0	0	1
Soil	UP000198772	3081	Nitrosospira sp. (Nsp 14)	Nitrosospira sp. (Nsp 14)	0	0	0	1	0	1	0	0	1	4	0	1	0	0	0	0	0	2	0	0	3	0	1	1	0	0	1	0	1	1	0	0	0	0	1
Soil	UP000248910	2917	Nitrosospira multiformis (Nsp 16)	N. multiformis (Nsp16)	0	0	0	1	1	1	0	0	1	5	0	0	0	0	0	0	0	3	0	0	4	0	1	2	1	0	1	0	1	1	1	0	0	0	1
Soil	UP000031969	2930	Nitrosospira sp. (NpAV)	Nitrosospira sp. (Np AV)	0	0	0	1	1	1	0	0	1	11	0	0	0	0	0	0	0	3	0	0	1	0	1	1	1	1	0	1	1	1	1	0	0	0	0
Soil	UP000244196	3041	Nitrosospira sp. (Nsp 37)	Nitrosospira sp. (Nsp 37)	0	0	0	0	1	1	0	0	0	3	0	0	0	0	0	0	0	2	0	0	2	0	1	1	1	0	0	0	1	1	0	0	0	0	1
Soil	UP000186253	2926	Nitrosospira sp. (56-18)	Nitrosospira sp. (56-18)	0	0	0	1	1	1	0	0	0	8	0	0	0	0	0	0	0	2	0	0	3	0	1	1	1	1	0	0	1	1	1	0	0	0	1
Soil	UP000251863	2949	Nitrosospira sp. (Nsp 22)	Nitrosospira sp. (Nsp 22)	0	0	0	1	1	1	0	0	1	5	0	0	0	0	0	0	0	2	0	0	2	0	1	2	0	0	1	0	1	1	1	0	0	0	1
Soil	UP000199646	3100	Nitrosomonas sp. Nm58	Nitrosomonas sp. (Nm 58)	0	0	0	1	1	0	0	0	1	4	0	1	0	0	0	0	0	2	0	0	2	0	1	2	0	0	0	0	1	0	0	0	0	0	1
Soil	UP000199102	3014	Nitrosomonas sp. (Nm 166)	Nitrosomonas sp. (Nm 166)	0	0	0	1	1	0	0	0	1	6	0	1	0	0	0	0	0	2	0	0	2	0	1	2	1	1	0	1	1	0	0	0	0	0	1
Soil	UP000199038	3035	Nitrosomonas sp. (Nm 33)	Nitrosomonas sp. (Nm 33)	0	0	0	1	1	0	0	0	1	4	0	0	0	0	0	0	0	2	0	0	4	0	1	2	0	0	0	0	1	1	0	0	0	0	1
Soil	UP000198664	3630	Nitrosomonas sp. (Nm 34)	Nitrosomonas sp. (Nm 34)	0	0	0	1	1	0	0	0	1	4	1	0	0	0	0	0	0	4	0	1	3	0	1	2	0	0	0	1	1	0	0	0	0	0	1
Soil	UP000001416	2375	Nitrosomonas europaea (strain ATCC 19718)	N. europaea	0	1	0	1	0	0	0	1	1	18	0	0	0	0	0	0	0	2	1	0	3	0	1	1	0	1	0	1	1	0	0	0	0	0	0
Soil	UP000182882	3069	Nitrosomonas ureae (Nm 4)	N. ureae (Nm 4)	0	0	0	1	0	0	0	0	1	5	0	0	0	0	0	0	0	3	0	0	3	0	1	2	1	0	0	0	1	0	0	0	0	0	1
Soil	UP000181998	3133	Nitrosomonas ureae (Nm 9)	N. ureae (Nm 9)	0	0	0	1	1	0	0	0	1	7	0	0	0	0	0	0	0	3	0	0	2	0	1	2	1	0	1	0	1	0	1	0	0	0	1
Soil	UP000182882	3069	Nitrosomonas ureae (Nm 10)	N. ureae (Nm 10)	0	0	0	1	1	0	0	0	1	5	0	0	0	0	0	0	0	3	0	0	2	0	1	2	1	1	1	0	1	0	1	0	0	0	1
Soil	UP000242498	2722	Nitrosomonas ureae (Nm 15)	N. ureae (Nm 15)	0	0	0	1	1	0	0	0	1	6	0	0	0	0	0	0	0	3	0	0	2	0	1	2	1	1	1	0	0	0	1	0	0	0	1
Soil	UP000183454	3392	Nitrosomonas communis (Nm 110)	N. communis (Nm 110)	0	0	0	1	1	0	0	0	1	7	0	0	0	0	0	0	0	3	0	0	3	0	1	2	0	1	0	0	1	0	0	0	0	0	1
soil	UP000241912	3283	Nitrosomonas sp. (APG5)	Nitrosomonas sp. (APG5)	0	0	0	1	1	0	0	0	1	12	0	0	0	0	0	0	0	3	0	0	4	0	1	2	1	1	0	0	1	0	1	0	0	0	1
soil	UP000182104	2524	Nitrosomonas europaea (Nm 35)	N. europaea (Nm 25)	0	1	0	1	0	0	0	0	1	4	0	0	0	0	0	0	0	4	1	0	1	0	1	1	0	0	0	1	1	0	0	0	0	0	1
unknown	UP000282294	3046	Nitrosomonas sp. (Nm 120)	Nitrosomonas sp. (Nm 120)	0	0	0	1	1	0	0	0	1	6	0	0	0	0	0	0	0	3	0	0	3	0	2	2	1	0	0	2	1	0	1	0	0	0	0
unknown	UP000248931	3249	Nitrosomonas sp. (Nm 143)	Nitrosomonas sp. (Nm 143)	0	0	0	0	0	0	0	0	1	7	0	0	0	0	0	0	0	1	0	0	2	0	1	2	0	0	0	1	1	0	0	0	0	0	1
unknown	UP000199027	3007	Nitrosomonas sp.(Nm 132)	Nitrosomonas sp. (Nm 132)	0	0	0	1	1	0	0	0	1	5	0	0	0	0	0	0	0	3	0	0	1	0	1	2	0	0	0	0	1	0	0	0	0	0	1
unknown	UP000295191	3000	Nitrosomonas sp. (Nm 134)	Nitrosomonas sp. (Nm 134)	0	0	0	1	1	0	0	0	1	8	0	0	0	0	0	0	0	3	0	0	2	0	1	2	1	1	0	1	1	0	1	0	0	0	1
unknown	UP000240785	2972	Nitrosomonas sp. (Nm 141)	Nitrosomonas sp. (Nm 141)	0	0	0	1	1	0	0	0	1	7	0	0	0	0	0	0	0	3	0	0	2	0	1	2	1	1	0	1	1	0	0	0	0	0	1

## Sheet: Transporter systems
		Gene name	Function	Reference
	Fe (II)'	feoB	Fe (II) inner membrane permease	Velayudhan, J., Hughes, N., McColm, A., Bagshaw, J., Clayton, C., Andrews, S., Kelly, D., 2000. Molecular Microbiology 37, 274-286.
		FTR/Fet3p	Fe (II) inner membrane permease	Eide, D., 1997. Current Opinion in Cell Biology 9, 573-577.
	Fe (III)'	fbpB	Fe (III) periplasmic binding protein	Adhikari, P., Berish, S., Nowalk, A., Veraldi, K., Morse, S., Mietzner, T., 1996. Journal of bacteriology 178, 2145-2149.
		FutA1	Fe (III) periplasmic binding protein	Katoh, H., Hagino, N., Ogawa, T., 2001. Plant and Cell Physiology 42, 823-827.
	Fe(org)-complex uptake	fecCD	Fe –citrate periplasmic binding protein	Braun, V., Herrmann, C., 2007. Journal of Bacteriology 189, 6913-6918.
		hemS	Haem, cytoplasmic chaperone	Schneider, S., Sharp, K., Barker, P., Paoli, M., 2006. Journal of Biological Chemistry 281, 32606-32610.
		fhuD	Ferric siderophore solute binding protein	Coulton, J., Mason, P., Allatt, D., 1987. Journal of Bacteriology 169, 3844-3849.
		fiu	Iron-catecholate outer membrane transporter	Grinter, Rhys, and Trevor Lithgow. "The structure of the bacterial iron–catecholate transporter Fiu suggests that it imports substrates via a two-step mechanism." Journal of Biological Chemistry 294.51 (2019): 19523-19534.
		TonB	TonB-dependent outer membrane Fe –siderophore transporters	Moeck, G., Coulton, J., 2002. Molecular Microbiology 28, 675-681.
	Siderophore biosynthesis	entE	Enterobactin siderophore biosynthesis	Gehring, A., Mori, I., Walsh, C., 1998. Biochemistry 37, 2648-2659.
		entF	Enterobactin siderophore biosynthesis	Gehring, A., Mori, I., Walsh, C., 1998. Biochemistry 37, 2648-2659.
		fepB	Enterobactin transport protein	Sprencel, C., Cao, Z., Qi, Z., Scott, D., Montague, M., Ivanoff, N., Xu, J., Raymond, K., Newton, S., Klebba, P., 2000. Journal of Bacteriology 182, 5359-5364.
		iucA/iucC	Aerobactin biosynthesis	de Lorenzo, V., Neilands, J., 1986. Journal of Bacteriology 167, 350-355.
		rbhc	Siderophore biosynthesis	Hogle, S., Thrash, J., Dupont, C., Barbeau, K., 2016. Applied and Environmental Microbiology 82, 1613-1624.
	Copper Importers	CTR1	Cu(I), high affinity permease	Kuo, Y., Zhou, B., Cosco, D., Gitschier, J., 2001. Proceedings of the National Academy of Sciences 98, 6836-6841.
		ctaA	Cu-transporting ATPases	Vulpe, C., Packman, S., 1995. Annual Review of Nutrition 15, 293-322.
	Copper efflux	copA/pacS	Cu(I) efflux, P-type ATPaseCu-transporting ATPases: transports Cu intracellularly	Brown, N., Barrett, S., Camakaris, J., Lee, B., Rouch, D., 1995. Molecular Microbiology 17, 1153-1166; Tottey, S., Rich, P., Rondet, S., Robinson, N., 2001. Journal of Biological Chemistry 276, 19999-20004.
		copB	Cu(II) efflux, P-type ATPase	Silver, S., Phung, L., 2005. Journal of Industrial Microbiology & Biotechnology 32, 587-605.; Solioz, M., Portmann, R., Stoyanov, J., 2003. Journal of Inorganic Biochemistry 96, 54.
		cueO	Cu efflux	Singh, S., Grass, G., Rensing, C., Montfort, W., 2004. Journal of Bacteriology 186, 7815-7817.
		cusCFBA	Cu efflux	Yu, E., 2011. Biophysical Journal 100, 382a; Franke, S., Grass, G., Rensing, C., Nies, D., 2003. Journal of Bacteriology 185, 3804-3812.
		pcoE	Cu-efflux	Andrews, N., 2002. Current Opinion in Chemical Biology 6, 181-186.
	Copper chaperones	copC/pcoC*	Cu chaperone *PcoC is a homologue of CopC	Lawton, T., Kenney, G., Hurley, J., Rosenzweig, A., 2016. Biochemistry 55, 2278-2290.
		copD/pcoD*	Cu chaperone *PcoD is ahomologue of CopD	Zhang, L., Koay, M., Maher, M., Xiao, Z., Wedd, A., 2006. Journal of the American Chemical Society 128, 5834-5850.
		copZ	Cu-binding chaperone delivers Cu to CopA	Solioz, M., Portmann, R., Stoyanov, J., 2003. Journal of Inorganic Biochemistry 96, 54.
	General M2+ transporters	ZIP	Fe (II), Zn (II) inner membrane permease	Eide, D., 1997. Current Opinion in Cell Biology 9, 573-577.
		NRAMP	Fe(II), Mn (II) Inner membrane permease	Eide, D., 1997. Current Opinion in Cell Biology 9, 573-577.
	Other metal transporters	hupE/ureJ	Ni(II) transport associated with hydrogenase/urease	Rodionov, D., Hebbeln, P., Gelfand, M., Eitinger, T., 2006. Journal of Bacteriology 188, 317-327.
		nikABC	Ni(II), solute binding protein	Rodionov, D., Hebbeln, P., Gelfand, M., Eitinger, T., 2006. Journal of Bacteriology 188, 317-327.
		btuCDF	Co(II) as vitamin B12	Korkhov, V., Mireku, S., Locher, K., 2012. Nature 490, 367-372.
		znuA	Zn (II)	Eide, D., 1997. Current Opinion in Cell Biology 9, 573-577.
		TroA	Zn (II), Mn(II)	Zheng, B., Zhang, Q., Gao, J., Han, H., Li, M., Zhang, J., Qi, J., Yan, J., Gao, G., 2011. PLoS ONE 6, e19510.
		cbtA	Co (II), inner membrane channel	Kiefer, P., Buchhaupt, M., Christen, P., Kaup, B., Schrader, J., Vorholt, J., 2009. PLoS ONE 4, e7831.
		cbtB	Co (II), inner membrane channel	Kiefer, P., Buchhaupt, M., Christen, P., Kaup, B., Schrader, J., Vorholt, J., 2009. PLoS ONE 4, e7831.
		corA	Co(II), Ni(II), Mg	Niegowski, D., Eshaghi, S., 2007. Cellular and Molecular Life Sciences 64, 2564-2574.

## Sheet: Fig 4 - Cu depth data
Reference	Depth (m)	pCu (-log [Cu2+],10)
Coale KH, Bruland KW, Kenneth WB. Copper complexation in the Northeast Pacific. Limnol Oceanogr. 1988;33(5):1084–101.	11.486	13.3016
	27.4168	13.4127
	33.9005	13.2063
	57.3126	13.6984
	80.0352	13.4762
	122.723	13.3968
	152.164	12.873
	203.491	11.4444
	250.227	11.381
	297.536	11
	400.689	11.0635
	509.315	11.381
	1011.35	11.381
	1405.72	11.5556
Coale KH, Bruland KW. Spatial and temporal variability in copper complexation in the North Pacific. Deep Sea Research Part A. Oceanographic Research Papers. 1990 Feb 1;37(2):317-36.	20.399	13.9393
	38.0518	14.0565
	57.3078	13.9957
	76.5401	13.9355
	97.4112	14.2013
	146.219	13.8097
	197.996	12.0448
	298.035	11.2612
	496.782	10.9788
	21.13	13.8765
	41.2132	13.7222
	62.6251	13.9038
	82.7083	13.7496
	100.92	14.9391
	151.064	13.1337
	204.329	11.4197
	301.259	11.0154
	500.945	10.9085
	8.16295	13.9072
	22.5954	13.905
	39.6676	13.2562
	62.5127	13.0065
	81.9163	13.4035
	104.823	11.6154
	153.326	11.3618
	202.927	10.9234
	306.458	10.8459
	500.284	10.4469
	7.95942	13.4299
	21.5714	13.6425
	40.1111	13.3145
	61.8395	13.1072
	81.9615	12.8997
	99.9638	11.2483
	147.43	10.8644
	301.649	10.8575
	501.655	10.8275
Moffett JW, Dupont C. Cu complexation by organic ligands in the sub-arctic NW Pacific and Bering Sea. Deep Sea Research Part I: Oceanographic Research Papers. 2007;54(4):586-95.	36.1545	13.181
	36.4566	13.3449
	105.395	13.5395
	143.124	12.9359
	486.512	13.233
	1507.12	12.3753
	2996.38	12.6485
	23.8039
	43.4856	13.5755
	88.7618	13.8309
	153.057	13.2083
	501.516	13.6411
	1004.57	13.2495
	1510.31	12.3455
Whitby H, Posacka AM, Maldonado MT, van den Berg CM. Copper-binding ligands in the NE Pacific. Marine Chemistry. 2018;204:36-48.	10	15.7
	25	14.7
	50	15.4
	75	14.9
	100	15.3
	200	15.3
	400	14.6
	600	14.7
	800	14.8
	1000	14.9
	1200	14.6
	10	14.1
	25	14.8
	50	14.7
	75	14.5
	100	14.9
	200	14.9
	400	14.9
	800	14.9
	1000	14.7
	1200	14.3
	1400	14.4
Heller MI, Croot PL. Copper speciation and distribution in the Atlantic sector of the Southern Ocean. Marine Chemistry. 2015;173:253-68.	23	13.36
	47.5	13.58
	96.4	12.96
	201.3	13.12
	403.6	13.24
	1011.7	13.25
	23.7	13.42
	74.6	13.2
	119	13.27
	249.9	13.19
	504.4	13.2
	2843	12.96
	24.2	13.44
	59.1	13.37
	101.4	13.68
	201.7	13.34
	504.9	13.31
	3048.3	13.2
Buckley PJ, van den Berg CM. Copper complexation profiles in the Atlantic Ocean: A comparative study using electrochemical and ion exchange techniques. Marine Chemistry. 1986;19(3):281-96.	1	12.699
	500	12.1549
Semeniuk DM et al. Using 67Cu to Study the Biogeochemical Cycling of Copper in the Northeast Subarctic Pacific Ocean. Front. Mar. Sci. 2016; 3:78.	10	14.9
	20	14.7
	40	14.7
	10	14.6
	37	14.6
	10	15.1
	35	14.9
Thompson CM, Ellwood MJ, Sander SG. Dissolved copper speciation in the Tasman Sea, SW Pacific ocean. Marine Chemistry. 2014 Aug 20;164:84-94.	0	13.5121
	43.4783	13.3706
	43.4783	13.6496
	130.435	13.5768
	173.913	13.3311
	217.391	13.6087
	289.855	13.6759
	507.246	13.5986
	753.623	13.1714
	1014.49	13.2669
	1521.74	12.4818
	2014.49	12.3251
	2536.23	10.8069
	3000	12.2209
	19.7461	13.7563
	38.3307	13.2202
	48.0378	13.0741
	68.0329	12.9526
	88.0279	12.8312
	110.595	13.4659
	140.546	13.2715
	181.698	13.37
	303.825	13.2755
	496.723	12.9875
	752.178	13.0913
	997.511	13.2192

## Sheet: Cu-efflux TARA
				Gene (Uniprot accession)	A0A0E2Z5X9_9GAMM	A0A0E2Z5X9_9GAMM	Q3JEL1_NITOC	Q3JAY3_NITOC	Q3JAY3_NITOC	Q3JAY3_NITOC	Q3JAY3_NITOC	Q3JAY3_NITOC	Q3JAY3_NITOC	Q3JAY3_NITOC	Q3JAY3_NITOC	Q3JAY3_NITOC	Q3JAY3_NITOC	A0A0E2Z5X9_9GAMM	A0A0E2Z2A0_9GAMM	A0A0E2ZLW3_9GAMM	A0A0E2ZLW3_9GAMM	A0A0E2ZLW3_9GAMM	A0A4P7C2S8_9GAMM	D5C2G5_NITHN	A0A0E2ZLW3_9GAMM	Q3JAD2_NITOC	Q3JEL1_NITOC	A0A0E2Z5X9_9GAMM	A0A0E2Z5X9_9GAMM	A0A4P7C153_9GAMM	A0A0E2Z5X9_9GAMM	A0A0E2Z5X9_9GAMM	A0A0E2Z5X9_9GAMM	D5C4V7_NITHN	D5C077_NITHN	Q3JAD2_NITOC	Q3JAD2_NITOC	Q3JAY3_NITOC
				TARA accession:	OM-RGC.v1.000519008	OM-RGC.v1.000524201	OM-RGC.v1.000669322	OM-RGC.v1.001681125	OM-RGC.v1.001681373	OM-RGC.v1.001824249	OM-RGC.v1.002027963	OM-RGC.v1.002127589	OM-RGC.v1.002194324	OM-RGC.v1.002393791	OM-RGC.v1.002441321	OM-RGC.v1.002459265	OM-RGC.v1.002558967	OM-RGC.v1.016302254	OM-RGC.v1.020020859	OM-RGC.v1.026064487	OM-RGC.v1.026941092	OM-RGC.v1.027441937	OM-RGC.v1.032342738	OM-RGC.v1.033802495	OM-RGC.v1.026397158	OM-RGC.v1.026406531	OM-RGC.v1.000413768	OM-RGC.v1.001075650	OM-RGC.v1.004481237	OM-RGC.v1.005173416	OM-RGC.v1.010748652	OM-RGC.v1.011907550	OM-RGC.v1.012173519	OM-RGC.v1.018515768	OM-RGC.v1.025601737	OM-RGC.v1.027105343	OM-RGC.v1.028295585	OM-RGC.v1.012605482
					Nitrosococcus																				Nitrosomonas													Nitrosospira
Ocean	Sample Name	Average Nitrosococcus	Average Nitrosomonas	Average Nitrosospira
Indian Ocean	TARA_R100001230	1.0415e-06											8.23e-07	1.26e-06
Indian Ocean	TARA_B000000437	6.24e-09	6.12533e-08		1.1e-08												1.48e-09												9.76e-09						1.46e-07	2.8e-08
Indian Ocean	TARA_B000000441	3.55e-08	9.288e-08		5.12e-08									1.98e-08											2.41e-07	4.42e-08			1.5e-08						6.93e-08	9.49e-08
Indian Ocean	TARA_B000000460	2.75e-08	2.439e-08		3.98e-08									3.22e-08					1.05e-08						6.5e-08	2e-08	2.35e-09							3.39e-09	4.32e-08		1.24e-08	4.43e-08
Indian Ocean	TARA_B000000532	3.045e-08	2.005e-08																				1.01e-08	5.08e-08					2.5e-09						3.76e-08
Indian Ocean	TARA_B000000557	1.44743e-07	2.23e-09	4.43e-08	2.23e-09														3.31e-07					1.01e-07					2.23e-09
Indian Ocean	TARA_B000000565	3.15767e-08	3.05e-08		3.83e-09														1.25e-08					7.84e-08					1.5e-08						4.6e-08
Indian Ocean	TARA_B000000609	6.02575e-08	2.74e-08											3.63e-09					1.94e-07				2.24e-08	2.1e-08					1.98e-08						5.12e-08		1.12e-08
Indian Ocean	TARA_R100000027	2.96e-06												2.96e-06
Indian Ocean	TARA_R100000030	1.4e-08												1.4e-08
Indian Ocean	TARA_R100000081	1.6205e-07											1.21e-08	3.12e-07
Indian Ocean	TARA_R100000084	3.0293e-07											9.86e-09	5.96e-07
Indian Ocean	TARA_R100000149	4.182e-07	7.395e-07										1.04e-08	8.26e-07														7.75e-07		7.04e-07
Indian Ocean	TARA_R100000152	3.766e-08											8.42e-09	6.69e-08
Indian Ocean	TARA_R100000234	6.66e-08												6.66e-08
Indian Ocean	TARA_R100000315	1.08e-07												1.08e-07
Indian Ocean	TARA_R100000322	2.12e-06											1.23e-06	3.01e-06
Indian Ocean	TARA_R100000406	1.80315e-06	1.06e-08										1.63e-08	3.59e-06														1.06e-08
Indian Ocean	TARA_R100000455	4e-08	1.19e-06										1.13e-08	6.87e-08														1.11e-06		1.27e-06
Indian Ocean	TARA_R100000458	6.45e-09	5.76e-09											6.45e-09														3.41e-09		8.11e-09
Indian Ocean	TARA_R100000479	2.4745e-07											1.49e-08	4.8e-07
Indian Ocean	TARA_R100000482	1.875e-07											6e-09	3.69e-07
Indian Ocean	TARA_Y100000022	5.54e-09				5.54e-09
Indian Ocean	TARA_Y100000031	5.53367e-08	4.4835e-07		2.51e-09	1.52e-07											1.15e-08											5.77e-08		8.39e-07
Indian Ocean	TARA_Y100000033	2e-08															2e-08
Indian Ocean	TARA_Y100000034	5.12e-08	9.92e-08			8.18e-08											2.06e-08													9.92e-08
Indian Ocean	TARA_Y100000052	1.22333e-07				3.02e-07											3.06e-08			3.44e-08
Indian Ocean	TARA_Y100000114	4.7072e-08				2.61e-08										5.86e-09	1.01e-07			6.76e-08	3.48e-08
Indian Ocean	TARA_Y100000294	9.43e-09	3.3425e-07			6.66e-09											1.22e-08											2.05e-08		6.48e-07
Indian Ocean	TARA_Y100000296	9.76e-09				9.76e-09
Indian Ocean	TARA_Y100000310	6.805e-09	3.0325e-08			4.51e-09											9.1e-09											2.75e-09		5.79e-08
Indian Ocean	TARA_Y100000361	2.19e-09			1.14e-09	3.24e-09
Indian Ocean	TARA_B100000035		1.3469e-07																						2.63e-07												6.38e-09
Indian Ocean	TARA_B100000073	1.43e-09	4.84e-08											1.43e-09																					6.26e-08		3.42e-08
Indian Ocean	TARA_B100000085	4.855e-09	1.09e-07		1.07e-09																		8.64e-09													1.09e-07
Indian Ocean	TARA_B100000123	1.4155e-08	4.61e-07		7.11e-09												2.12e-08												4.61e-07
Indian Ocean	TARA_B100000131	4.989e-09	3.528e-08		3.28e-09									6.87e-10			1.1e-08												5.46e-09							6.51e-08
Indian Ocean	TARA_B100000161	2.50333e-08	1.76e-07		6.31e-08									1.2e-08			0												2.22e-07							1.3e-07
Indian Ocean	TARA_B100000212	3.93775e-08	3.59e-08		5.16e-08									8.76e-08			1.61e-09							1.67e-08					3.59e-08
Indian Ocean	TARA_B100000214	1.238e-07	2.36667e-08		4.5e-08									3.24e-07			2.4e-09												1.54e-08						1.05e-08	4.51e-08
Indian Ocean	TARA_B100000242	1.15067e-08	1.80667e-07		2.3e-08									9.74e-09			1.78e-09												3.83e-07						1.9e-08	1.4e-07
Indian Ocean	TARA_B100000282	2.37e-08	1.975e-07		1.35e-08									3.57e-08			2.19e-08												1.99e-07							1.96e-07
Indian Ocean	TARA_B100000287	1.484e-08	4.255e-09		4.47e-08								1.31e-09	1.13e-08			2.05e-09												2.76e-09							5.75e-09
Indian Ocean	TARA_B100000315	5.345e-09	8.34e-08		3.14e-09									7.55e-09																						8.34e-08		3.18e-08
Indian Ocean	TARA_B100000378	1.04073e-07	1.51133e-08		4.18e-08	2.65e-10								4.05e-07			3.21e-08							4.12e-08			6.94e-09							1.2e-08		2.64e-08
Indian Ocean	TARA_B100000401	1.0655e-08	1.24277e-07	3.18e-08	9.56e-09													7.36e-09					1.47e-08	1.1e-08					9.53e-09						7.23e-08	2.91e-07
Indian Ocean	TARA_B100000405	8.6e-09	2.52e-08		8.6e-09																								3.17e-08						1.87e-08
Indian Ocean	TARA_B100000408	6.24167e-08	3.21967e-08		4.95e-08									1.3e-07			7.75e-09										2.89e-09							4.16e-08		5.21e-08		3.83e-09
Indian Ocean	TARA_R100001198	2.1125e-06											4.85e-07	3.74e-06
Mediterranean Sea	TARA_A100000164	6.67333e-09	1.63167e-08	3.83e-09	1.23e-08								2.7e-09	5.02e-09																		9.55e-09			1.36e-08	2.58e-08
Mediterranean Sea	TARA_A100000171	8.80225e-07	1.972e-07		1.16e-07								2e-06	1.37e-06			3.49e-08										6.37e-08								5.04e-07	2.39e-08
Mediterranean Sea	TARA_A100000172	2.79867e-07	9.533e-08		3.36e-08								1.85e-07	6.21e-07													6.66e-09								1.84e-07
Mediterranean Sea	TARA_A100001011		1.2645e-08																																5.89e-09	1.94e-08
Mediterranean Sea	TARA_A100001015	7.23e-09	1.22e-07		7.18e-09									7.28e-09																						1.22e-07
Mediterranean Sea	TARA_A200000113	6.51e-09	3.30667e-08		6.51e-09																						1.16e-08								2.64e-08	6.12e-08
Mediterranean Sea	TARA_A200000159	2.89e-08	8.52267e-08		2.89e-08																											6.08e-09			2.13e-07	3.66e-08
Mediterranean Sea	TARA_E500000075	2.137e-08			3.6e-08								6.74e-09
Mediterranean Sea	TARA_E500000081	4.33e-09	2.99e-08		2.69e-09								2.58e-09	7.72e-09																		2.99e-08
Mediterranean Sea	TARA_E500000178	1.38633e-08			2.23e-08								6.39e-09	1.29e-08
Mediterranean Sea	TARA_E500000305	4.045e-07	8.23e-08										1.2e-08	7.97e-07													8.23e-08
Mediterranean Sea	TARA_E500000318	1.845e-08											1.06e-08	2.63e-08
Mediterranean Sea	TARA_E500000331	8.519e-09	1.64e-08		1.4e-08								9.57e-10	1.06e-08																		1.64e-08
Mediterranean Sea	TARA_S200000501	4.78967e-09				1.29e-08										6.93e-10	7.76e-10
Mediterranean Sea	TARA_S200002703	4.85425e-08			6.7e-09	4.57e-09										1.4e-07	4.29e-08
Mediterranean Sea	TARA_X000000950	8.825e-09			1.75e-09	1.59e-08
Mediterranean Sea	TARA_X000001036	6.3565e-09	1.37e-07			1.18e-08														9.13e-10						1.37e-07
Mediterranean Sea	TARA_X000001388	1.81e-08															1.81e-08
North Atlantic Ocean	TARA_B100001142	4.1e-09	5.574e-08										2.66e-09	5.54e-09																		1.08e-07	3.48e-09					6.49e-09
North Atlantic Ocean	TARA_B100001146	3.005e-08	6.51e-09		2.06e-08									3.95e-08																				6.51e-09				6.85e-09
North Atlantic Ocean	TARA_B100001167	4.93133e-09	7.91e-09	6.49e-09	2.39e-09								9.04e-10	1.15e-08																				7.91e-09				8.18e-08
North Atlantic Ocean	TARA_B100001173	2.885e-09	4.6e-08	6.85e-09	4.44e-09									1.33e-09																		4.6e-08
North Atlantic Ocean	TARA_B100001175	2.01e-09	8.43e-08	8.18e-08	2.01e-09																											8.43e-08						1.14e-08
North Atlantic Ocean	TARA_B100001179	1.24475e-08	1.22e-08		2.52e-08								3.08e-09	1.37e-08				7.81e-09																1.22e-08				1.22e-08
North Atlantic Ocean	TARA_B100001540	6.39e-09	1.02e-09	1.14e-08	2.33e-09								6.24e-09	1.35e-08			3.49e-09										1.02e-09
North Atlantic Ocean	TARA_B100001559	2.3227e-08	1.22e-07	1.22e-08	6.71e-10									4.13e-09			5.07e-10						8.76e-08									1.22e-07						7.97e-09
North Atlantic Ocean	TARA_B100001564	2.9948e-08			1.1e-08									8.83e-09			4.81e-09						9.21e-08	3.3e-08
North Atlantic Ocean	TARA_B100001741	2.30644e-08		7.97e-09	8.68e-09								1.21e-08	5.4e-08			9.42e-10						3.96e-08															7.35e-09
North Atlantic Ocean	TARA_B100001750	4.00033e-08			1.2e-08								1.05e-07	3.01e-09																								2.76e-08
North Atlantic Ocean	TARA_B100001758	2.101e-08		7.35e-09	3.51e-08									6.92e-09
North Atlantic Ocean	TARA_B100001765	1.4575e-08	5.56e-09	2.76e-08	7.72e-09								1.42e-08	3.26e-08				3.78e-09																5.56e-09				4.9e-08
North Atlantic Ocean	TARA_B100001769	1.82e-08	1.5125e-08		2.09e-08									1.42e-08										1.95e-08								2.37e-08	6.55e-09					2.13e-09
North Atlantic Ocean	TARA_B100001778	1.06167e-08		4.9e-08	1.34e-08									1.04e-08									8.05e-09
North Atlantic Ocean	TARA_B100001939	1.7834e-08	3.27e-09	2.13e-09	5.21e-09									8.91e-09			1.75e-09						3.45e-08	3.88e-08									3.27e-09
North Atlantic Ocean	TARA_B100002049	1.39325e-07	1.37e-08		2.14e-08								2.34e-08	4.96e-07			1.65e-08																	1.37e-08				2.82e-08
North Atlantic Ocean	TARA_B100002051	4.6665e-08	4.237e-09		6.84e-09								3.11e-09	1.68e-07			8.71e-09										8.34e-10						7.64e-09
North Atlantic Ocean	TARA_B100002052	3.328e-08		2.82e-08	3.25e-09								1.1e-08	1.4e-07			7.06e-09						5.09e-09
North Atlantic Ocean	TARA_X000000368	4.71e-09	1.3e-08		4.71e-09																					1.3e-08
North Atlantic Ocean	TARA_Y200000002	3.58e-09	1.28e-08		3.58e-09	3.58e-09																										1.28e-08
North Pacific Ocean	TARA_B100001964	6.05e-09			1.05e-08									1.6e-09																								1.79e-07
North Pacific Ocean	TARA_B100001971	6.45225e-08			2.19e-07								4.54e-09	2.82e-08			6.35e-09																					1.83e-08
North Pacific Ocean	TARA_B100001989	4.706e-08	2.71845e-07	1.79e-07									1.13e-08	4.23e-08			8.31e-08						6.64e-08	3.22e-08					5.42e-07				1.69e-09
North Pacific Ocean	TARA_B100001996	3.20775e-08		1.83e-08	4.46e-09								6.25e-09	3.91e-08			7.85e-08
North Pacific Ocean	TARA_B100002003	7.5745e-08			2.35e-08								9.48e-09	1.6e-07			1.1e-07																					1.23e-08
North Pacific Ocean	TARA_B100002019	5.92933e-08			1.6e-08								6.56e-09	1.68e-07			1.04e-07						2.47e-08	3.65e-08
North Pacific Ocean	TARA_R100001509	4.865e-07		1.23e-08												2.57e-07	7.16e-07
North Pacific Ocean	TARA_R100001510	2.375e-08															3e-08			1.75e-08
North Pacific Ocean	TARA_B100000925	2.06933e-08	3.81e-09		2.98e-09									2.17e-08										3.74e-08					3.81e-09
North Pacific Ocean	TARA_B100000927	8.46767e-08	2.72e-09		3.93e-09									2.81e-08										2.22e-07					2.72e-09
North Pacific Ocean	TARA_B100000929	1.0593e-07	0		6.86e-09									2.05e-07																				0				5.82e-08
North Pacific Ocean	TARA_B100001093	1.136e-08	1.87e-09		8.35e-09									2.45e-08			1.23e-09										1.97e-09						1.77e-09
North Pacific Ocean	TARA_B100001094	4.31e-09	2.4855e-08	5.82e-08	3.47e-09									6.02e-09			3.44e-09															4.07e-08	9.01e-09
North Pacific Ocean	TARA_B100001105	7.5635e-08	2.75825e-08		5.65e-09								1.76e-08	2.76e-07			3.29e-09										2.74e-09				7.9e-08	2.69e-09		2.59e-08				5.16e-09
North Pacific Ocean	TARA_B100001245	1.372e-07	1.53e-08		3.34e-08									2.41e-07																				1.53e-08				2.97e-08
North Pacific Ocean	TARA_B100001248	2.765e-08	9.53e-08	5.16e-09	1.13e-08									4.4e-08															9.53e-08
North Pacific Ocean	TARA_B100001250	1.4988e-08	1.0331e-08	2.97e-08	2.03e-08								0	4.9e-08			1.32e-09	4.32e-09									7.62e-10					1.99e-08
North Pacific Ocean	TARA_B100001287	7.5565e-09	8.99e-09		8.13e-10																			1.43e-08					8.41e-09				9.57e-09
Red Sea	TARA_B100000003	1.215e-08	1.31e-07		9.56e-09									5.34e-09					1.86e-08					1.51e-08											1.31e-07
Red Sea	TARA_B100000029	4.298e-08	1.868e-07		4.26e-09									8.17e-08																					3.47e-07		2.66e-08	3.85e-09
Red Sea	TARA_A100001035	8.486e-09	6.97667e-08		1.76e-09									9.51e-09					3.96e-09				1.44e-08	1.28e-08					3.13e-08						3.8e-08	1.4e-07
Red Sea	TARA_A100001037	4.08e-08	2.436e-08	3.85e-09	1.09e-08									7.07e-08															5.09e-08						1.24e-08	9.78e-09
Red Sea	TARA_A100001234	1.58925e-08	2.0987e-07		6.63e-09									2.14e-09									2.58e-08	2.9e-08					4.74e-09							4.15e-07
Red Sea	TARA_A100001388	9.64825e-09	1.7885e-07		9.93e-10									3.76e-08									0	0					8.47e-08							2.73e-07
Red Sea	TARA_A100001391	4.11805e-06	2.85544e-08										1.61e-08	8.22e-06														8.62e-10		1.47e-09					2.54e-08	1.13e-07	2.04e-09
Red Sea	TARA_A100001515	1.11e-07	1.5465e-08											1.11e-07																					8.63e-09	2.23e-08
Red Sea	TARA_A100001518	1.20541e-06	3.3135e-08										6.51e-09	3.6e-06			9.71e-09										2.97e-09								6.33e-08
Red Sea	TARA_R100000005	1.0505e-07	3.66e-09										2.31e-08	1.87e-07														3.66e-09
Red Sea	TARA_R100000008	3.661e-08												6.74e-08			5.82e-09
South Atlantic Ocean	TARA_B000000475	1.9735e-08	3.1984e-07		3.47e-09														3.6e-08						6.68e-07	3.82e-07						1.67e-07			3.61e-07		2.12e-08	9.5e-09
South Atlantic Ocean	TARA_B000000477	9.31e-09	1.0005e-07		5.52e-09														1.31e-08						3.02e-08							1.26e-07			1.14e-07		1.3e-07	9.27e-09
South Atlantic Ocean	TARA_B100000424	4.00125e-08	2.53e-09	9.5e-09				1.3e-08	1.3e-08	1.3e-08	1.3e-08	3.61e-08	1.3e-08		1.09e-07	1.1e-07																					2.53e-09
South Atlantic Ocean	TARA_B100000427	2.38525e-08		9.27e-09				1.04e-08	1.04e-08	1.04e-08	1.04e-08	1.04e-08	9.42e-09		1.04e-08	1.19e-07
South Atlantic Ocean	TARA_B100000446	2.57382e-07	1.50333e-07					2.57e-07	2.57e-07	2.57e-07	2.57e-07	2.57e-07	1.93e-07		2.57e-07	7.96e-07				4.22e-08	1.29e-07	1.29e-07			1.29e-07	1.29e-07											1.93e-07
South Atlantic Ocean	TARA_B100000459	6.75e-08														6.75e-08
South Atlantic Ocean	TARA_B100000470	3.46e-07	3.04e-08											3.46e-07																						3.04e-08		6.73e-08
South Atlantic Ocean	TARA_B100000475	2.559e-08	2.88e-08											4.75e-08			3.68e-09															1.45e-08			5.15e-08	2.04e-08
South Atlantic Ocean	TARA_B100000482	1.75e-08	5.17e-08	6.73e-08										1.75e-08																		8.63e-08			5.8e-08	1.08e-08
South Atlantic Ocean	TARA_B100000497	2.49e-08	1.0025e-07											2.49e-08																					1.45e-08	1.86e-07
South Atlantic Ocean	TARA_B100000508	5.97883e-08	2.623e-08		1.28e-07								4.25e-09	1.89e-07			8.18e-09						1.7e-08	1.23e-08			1.28e-08							3.42e-09	1.27e-08	7.6e-08
South Atlantic Ocean	TARA_B100000513	5.5055e-08	7.27667e-08		5.11e-09									1.05e-07											1.77e-07				2.17e-08							1.96e-08
South Atlantic Ocean	TARA_B100000519	1.1799e-07	1.587e-08		5.98e-09									2.3e-07											1.09e-08		1.16e-08		3.58e-09								3.74e-08
South Atlantic Ocean	TARA_B100000524	1.667e-08	2.2625e-07		6.34e-09									2.7e-08											4.36e-07										1.65e-08
South Atlantic Ocean	TARA_B100000530	7.05e-09	1.94875e-08				7.05e-09																					7.05e-09		1.26e-08	1.26e-08		4.57e-08
South Atlantic Ocean	TARA_R100000544	1.96e-08	2.07e-08											1.96e-08																2.07e-08
South Atlantic Ocean	TARA_R100000900	3.97e-06												3.97e-06
South Atlantic Ocean	TARA_R100000908	2.187e-06											6.04e-07	3.77e-06
South Atlantic Ocean	TARA_R100000951	1.51e-06	5.24e-08											1.51e-06																5.24e-08
South Atlantic Ocean	TARA_R100000988	1.2916e-06											1.47e-06	2.39e-06			1.48e-08
South Atlantic Ocean	TARA_R100000995	5.83333e-08											1.18e-07	4.62e-08			1.08e-08
South Atlantic Ocean	TARA_R100001015	2.0815e-06											6.53e-07	3.51e-06
South Atlantic Ocean	TARA_R100001039	2.1585e-05	4.55e-09										2.27e-06	4.09e-05													4.55e-09
South Atlantic Ocean	TARA_R100001079	1.32063e-06			4.43e-09								1.5e-07	5.1e-06			2.81e-08
South Atlantic Ocean	TARA_R100001082	1.67e-08												1.67e-08
South Atlantic Ocean	TARA_R100001086	5.25995e-07			3.07e-08								7.14e-09	2.06e-06			6.14e-09
South Atlantic Ocean	TARA_R100001126	6.2909e-07			3.77e-09								3.35e-08	1.85e-06
South Atlantic Ocean	TARA_R100001129	1.16727e-06	1.029e-08		1.48e-08								1.07e-07	3.38e-06														7.68e-09		1.29e-08
South Atlantic Ocean	TARA_R100001224	1.09201e-06											9.81e-08	3.17e-06			7.94e-09
South Atlantic Ocean	TARA_Y100000385	1.1375e-08	6.32e-09													1.05e-09	2.17e-08									6.32e-09
South Atlantic Ocean	TARA_Y100000389	1.07e-07															1.07e-07
South Atlantic Ocean	TARA_Y100000739	1.9015e-08	5.6075e-08													4.93e-09	3.31e-08									1.08e-07		4.15e-09
South Atlantic Ocean	TARA_Y100000741	3.21e-08															3.21e-08
South Atlantic Ocean	TARA_Y100000746	2.166e-08	1.2e-07		6.32e-09												3.7e-08									1.2e-07
South Atlantic Ocean	TARA_Y100000748	9.212e-08			9.24e-09												1.75e-07
South Atlantic Ocean	TARA_Y100000758	2.85445e-07	5.292e-08										6.89e-09				5.64e-07									5.55e-09		1.5e-07			3.21e-09
South Atlantic Ocean	TARA_Y100000766	2.6583e-07			3.66e-09												5.28e-07
South Atlantic Ocean	TARA_Y100000768	2.3e-07	2.46e-09														2.3e-07									2.46e-09
South Atlantic Ocean	TARA_Y100000780	4.66218e-07	3.59e-08			2.06e-09							3.31e-07			3.25e-09	2e-06						3.05e-07	1.56e-07							3.59e-08
South Atlantic Ocean	TARA_Y100000782	8.6466e-07			2.48e-09	1.15e-08											2.58e-06
South Atlantic Ocean	TARA_Y100000813	7.73617e-08			1.7e-08	3.37e-09										5.46e-09	4.22e-07			1.39e-08	2.44e-09																	1.11e-08
South Atlantic Ocean	TARA_Y100000814	7.9655e-08	1.86e-09		6.82e-09	2.6e-09										1.32e-08	2.96e-07											1.86e-09
South Atlantic Ocean	TARA_Y100000815	1.18219e-07	9.47e-09	1.11e-08	9.01e-09	2.44e-09							4.73e-08			9.59e-08	6.88e-07			1.07e-08			5.84e-08	3.4e-08				3.34e-09			1.56e-08
South Atlantic Ocean	TARA_Y100000816	3.587e-08				8.76e-09											9.62e-08				2.65e-09
South Atlantic Ocean	TARA_Y100000817	4.225e-08			3.97e-09	6.83e-09											1.48e-07			1.02e-08
South Atlantic Ocean	TARA_Y100000991	1.28982e-07			7.86e-09	9.02e-09										1.05e-09	4.98e-07																					2.13e-08
South Atlantic Ocean	TARA_Y100000992	2.1075e-08				3.52e-08											6.95e-09																					3.15e-08
South Atlantic Ocean	TARA_Y100000994	9.17667e-08	1.68e-08	2.13e-08	1.32e-08	2.41e-08											2.38e-07											1.68e-08										1.15e-08
South Atlantic Ocean	TARA_Y100000996	2.97e-08		3.15e-08		3.68e-08											2.26e-08
South Atlantic Ocean	TARA_Y100001001	8.1225e-07	1.38367e-08	1.15e-08	6.77e-07	2.69e-07										4.3e-08	2.26e-06								3.11e-09			3.01e-08			8.3e-09
Southern Ocean	TARA_B100000780		9.205e-09																						6.41e-09	1.2e-08
Southern Ocean	TARA_B100000809	1.339e-08	7.674e-08		5.68e-09									2.11e-08													1.48e-09							1.52e-07
Southern Ocean	TARA_R100001377
South Pacific Ocean	TARA_B100000575	7.90375e-09				1.55e-09		4.89e-08	3.55e-09	3.03e-09	1.55e-09	1.55e-09			1.55e-09	1.55e-09
South Pacific Ocean	TARA_B100000579	3.59e-09	9.6e-08		1e-09									6.18e-09																					1.41e-07	5.1e-08
South Pacific Ocean	TARA_B100000586	6.55333e-09	1.448e-07		3.83e-09								2.63e-09	1.32e-08													1.4e-09								2.47e-07	1.86e-07		9.54e-08
South Pacific Ocean	TARA_B100000609	8.92e-09	8.71e-08		8.92e-09																												7.28e-08		1.43e-07	4.55e-08
South Pacific Ocean	TARA_B100000614	1.2e-08	5.82667e-08	9.54e-08	1.2e-08																												9.88e-08		6.33e-08	1.27e-08
South Pacific Ocean	TARA_B100000674		2.29e-08																																	2.29e-08
South Pacific Ocean	TARA_B100000676	6.6915e-08	1.5e-08		1.24e-07									9.83e-09																						1.5e-08		2.21e-08
South Pacific Ocean	TARA_B100000678	3.15425e-08	9.1965e-08		5.73e-09									1.14e-07			1.93e-09	4.51e-09																6.93e-09		1.77e-07		2.1e-08
South Pacific Ocean	TARA_B100000683	8.245e-09	1.532e-08	2.21e-08	9.64e-09									6.85e-09																			7.24e-09			2.34e-08
South Pacific Ocean	TARA_B100000686	9.26333e-08	1.39e-08	2.1e-08	2.51e-07									1.64e-08				1.05e-08																		1.39e-08		6.33e-08
South Pacific Ocean	TARA_B100000700	4.17333e-09	1.06e-07		1.2e-09									7.56e-09			3.76e-09																			1.06e-07		1.26e-09
South Pacific Ocean	TARA_B100000745	8.0265e-08	1.4458e-07	6.33e-08	1.63e-07									1.5e-07			1.95e-09	6.11e-09							4.15e-07	6.7e-08	3.13e-08							2.46e-08		1.85e-07		2.69e-08
South Pacific Ocean	TARA_B100000749	2.57783e-07	7.9262e-08	1.26e-09	3.82e-08								5.15e-09	7.3e-07											2.98e-07	3.97e-08	3.4e-08				2.12e-08			3.41e-09				5.55e-09
South Pacific Ocean	TARA_B100000767		5.01167e-07	2.69e-08																					1.1e-06	3.44e-07											5.95e-08
South Pacific Ocean	TARA_B100000768		3.04667e-08	5.55e-09																					2.38e-08											1.31e-08	5.45e-08
South Pacific Ocean	TARA_B100000886	2.395e-08			3.31e-08													1.48e-08
South Pacific Ocean	TARA_B100000900	8.085e-09	1.5e-09		8.46e-09													7.71e-09											1.5e-09
South Pacific Ocean	TARA_B100000902	1.17e-08			1.17e-08
South Pacific Ocean	TARA_Y100000588	7.19275e-08	4.12e-08		2.91e-09	1.29e-07											9.17e-08			6.41e-08								6.52e-08	1.72e-08
South Pacific Ocean	TARA_Y100000589	1.616e-08	2.05e-08			5.7e-09										6.34e-09	4.22e-08			1.04e-08							2.05e-08
South Pacific Ocean	TARA_Y100000590	5.697e-08	5.835e-09			1.1e-07											3.94e-09											6.26e-09	5.41e-09
South Pacific Ocean	TARA_Y100000591	6.71e-09	2.7e-08			1.28e-08											6.2e-10										2.7e-08
South Pacific Ocean	TARA_Y100000592	7.06825e-08	1.81e-07			3.53e-09										2.68e-07	6.73e-09			4.47e-09							1.81e-07
South Pacific Ocean	TARA_Y100000593	1.98733e-08				1.63e-09										5.32e-08	4.79e-09
South Pacific Ocean	TARA_Y100001933	9.769e-09	5.635e-09		1.44e-09	1.8e-08											1.87e-08			9.36e-10							3.57e-09		7.7e-09
South Pacific Ocean	TARA_Y100001934	1.54883e-07	6.81e-09		1.65e-09	3.48e-07											1.15e-07											1.03e-08	3.32e-09
South Pacific Ocean	TARA_Y100001935	1.97e-08				1.97e-08
South Pacific Ocean	TARA_Y100001936	1.6134e-07				3.21e-07														1.68e-09
South Pacific Ocean	TARA_Y100001937	1.02e-08	2.48e-08													1.02e-08											2.48e-08
South Pacific Ocean	TARA_Y100001938
South Pacific Ocean	TARA_Y100001947	6.17143e-09			5.56e-09	5.56e-09		2.42e-08		1.97e-09	1.97e-09	1.97e-09	1.97e-09
South Pacific Ocean	TARA_Y100001949	2.69333e-08			3.21e-08	3.21e-08		1.66e-08
South Pacific Ocean	TARA_Y100001951	4.06e-09			4.06e-09	4.06e-09
South Pacific Ocean	TARA_Y100001954	3.17e-09			3.17e-09	3.17e-09
South Pacific Ocean	TARA_Y100001956	9.37857e-09			2.6e-08	2.6e-08		5.81e-09		1.96e-09	1.96e-09	1.96e-09	1.96e-09
South Pacific Ocean	TARA_Y100001958	2.55575e-09			2.7e-09	2.7e-09	4.26e-09		5.63e-10
South Pacific Ocean	TARA_Y100001960	2.058e-07			2.65e-07	2.65e-07		8.74e-08
South Pacific Ocean	TARA_Y100001963	5.89e-09			5.89e-09	5.89e-09
South Pacific Ocean	TARA_Y100001968	1.72e-09			1.72e-09	1.72e-09
South Pacific Ocean	TARA_Y100001970	9.32e-09			9.32e-09	9.32e-09
South Pacific Ocean	TARA_Y100001972	1.03e-08					1.03e-08
South Pacific Ocean	TARA_Y100001973	7.94e-09			7.94e-09	7.94e-09
South Pacific Ocean	TARA_Y100001978	3.4e-09			3.4e-09	3.4e-09
South Pacific Ocean	TARA_Y100001980	4.03e-09			4.03e-09	4.03e-09
South Pacific Ocean	TARA_B100000941	1.595e-08	0		1.15e-08									2.04e-08																				0
South Pacific Ocean	TARA_B100000945	1.466e-08	0		2.12e-09									2.72e-08																				0
South Pacific Ocean	TARA_B100000949	3.9e-08	1.6226e-08		1.06e-08									6.74e-08													5.52e-10							3.19e-08				1.08e-08
South Pacific Ocean	TARA_B100000953	1.07733e-08	3.23e-09		1.8e-08									5.11e-09				9.21e-09																3.23e-09				2.79e-08
South Pacific Ocean	TARA_B100000959	1.1752e-07		1.08e-08	1.04e-09									2.34e-07																								2.24e-07
South Pacific Ocean	TARA_B100000963	5.889e-08		2.79e-08	1.12e-08									1.59e-07				6.47e-09
South Pacific Ocean	TARA_B100000965	2.092e-07		2.24e-07	2.62e-08									5.72e-07				2.94e-08
South Pacific Ocean	TARA_B100000989	4.50975e-08			1.62e-08									2.5e-09			1.69e-09	1.6e-07
South Pacific Ocean	TARA_B100001013	3.31e-08	1.9555e-08		1.46e-08									5.61e-08				2.86e-08									4.71e-09							3.44e-08				2e-08
South Pacific Ocean	TARA_B100001027	2.87e-08			2.87e-08
South Pacific Ocean	TARA_B100001029	8.73e-09	2.15e-09	2e-08	5.56e-09									1.19e-08													2.15e-09
South Pacific Ocean	TARA_B100001057	9.085e-09												1.44e-08			3.77e-09
South Pacific Ocean	TARA_B100001059	2.5225e-08	4.39e-09											4.84e-08			2.05e-09										1.8e-09					6.98e-09
South Pacific Ocean	TARA_B100001063	1.76e-08			1.04e-08									2.48e-08
South Pacific Ocean	TARA_B100001079	9.105e-09	4.11e-09											1.45e-08				3.71e-09											4.11e-09									7.27e-08
South Pacific Ocean	TARA_B100001109	9.525e-09			2.28e-09									1.18e-08			2.92e-09							2.11e-08
South Pacific Ocean	TARA_B100001113	8.73e-09	3.47e-09	7.27e-08	1.57e-08									1.76e-09															3.47e-09
South Pacific Ocean	TARA_B100001115	2.39667e-09			2.05e-09									1.91e-09			3.23e-09
South Pacific Ocean	TARA_B100001121	7.5825e-09	6.58e-08		8.76e-09								1.98e-09	1.48e-08			4.79e-09																6.58e-08
South Pacific Ocean	TARA_B100001123	4.74e-08	1.8e-09	1.77e-08	5.4e-08									7.04e-08				1.78e-08									1.8e-09											1.77e-08
	Genes
		Nitrosococcus	Nitrosomonas	Nitrosospira
	South Pacific Ocean	2.49089e-07	1.54943e-07
	Mediterranean Sea	1.03944e-07	7.52168e-08	3.83e-09
				0
	North Atlantic Ocean	2.32787e-08	2.68915e-08	2.19082e-08
	North Pacific Ocean	7.13888e-08	4.20549e-08	5.04433e-08
	Red Sea	5.18734e-07	8.81461e-08	3.85e-09
				0
	South Atlantic Ocean	8.47512e-07	5.73366e-08	2.30671e-08
	Southern Ocean	1.339e-08	4.29725e-08	0
	South Pacific Ocean	3.73569e-08	5.41688e-08	4.68162e-08
	Transcripts
		Nitrosococcus	Nitrosomonas	Nitrosospira
	North Atlantic Ocean	2.9948e-08
	North Atlantic Ocean	1.82e-08	1.5125e-08
	North Atlantic Ocean	6.05e-09
	North Pacific Ocean	6.45225e-08
	North Pacific Ocean	7.5745e-08
	South Pacific Ocean	7.90375e-09
	South Pacific Ocean	8.085e-09	1.5e-09
	South Pacific Ocean	2.37e-08	1.975e-07
	South Pacific Ocean	5.345e-09	8.34e-08
		Nitrosococcus	Nitrosomonas	Nitrosospira
	North Atlantic Ocean	1.8066e-08	1.5125e-08	0
	North Pacific Ocean	7.01338e-08	0	0
	South Pacific Ocean	7.99437e-09	1.5e-09	0
	Indian Ocean	1.45225e-08	1.4045e-07	0

## Sheet: Fig 5  - amoA data
		Amo copies/ml
Reference	Depth (m)	AOA	AOB
Santoro AE et al. Measurements of nitrite production in and around the primary nitrite maximum in the central California Current. Biogeosciences. 2013;10(11):7395–410.	20.4055	54.2261
	32.8728	258.871
	40.7474	1447.13
	56.3645	14127.1
	20.4055		17.7303
	32.8728		16.3158
	40.7474		175.526
	56.3645		611.908
	150.181		2.99715
	128.468		6.70076
	116.337		8.55971
	100
	50.7825	208.907
	114.984	2284.08
	131.307	9528.74
	151.67	6320.75
Horak REA et al. Ammonia oxidation kinetics and temperature sensitivity of a natural marine community dominated by Archaea. ISME J. 2013;7(10):2023–33.	2.26947	1437.7
	13.2107	219833
	18.0315	308836
	23.2633	600878
	32.4224	618994
	41.5958	680418
	52.2551	1.34735e+06
	72.1261	751236
	92.5084	913738
	117.004	1.36826e+06
	3.26804		28500.3
	6.27807		23690.9
	10.8743		55879.5
	13.0769		25842
	16.4835		27880.1
	21.5862		30244.7
	31.0989		33282.6
	41.6149		34437.2
	51.4811		40482
	72.0736		27484.2
	90.2914		18516.5
	115.748		21457.6
Newell SE, Fawcett SE, Ward BB. Depth distribution of ammonia oxidation rates and ammonia-oxidizer community composition in the Sargasso Sea. Limnol Oceanogr. 2013;58(4):1491–500.	7.92596	0
	37.926	0
	67.9412	0
	95.8266	135172
	129.006	31034.5
	158.793	689.655
	7.04361		0
	37.926		0
	66.1765		0
	109.29		4827.59
	141.176		0
	169.229		7586.21
Martens‐Habbena W, et al. The production of nitric oxide by marine ammonia‐oxidizing archaea and inhibition of archaeal ammonia oxidation by a nitric oxide scavenger. Environ Microbio. 2015 ;17:2261-74.
	4.13855	500.873
	16.6733	1990.39
	49.603	8255.02
	58.0885	13602
	67.9734	12483.8
	77.233	14254.4
	99.0274	12564.4
	124.454	13892.8
	148.065	13712
	297.052	13438.9
	4.13855		4491.92
	16.6733		6531.66
	49.603		6745.85
	58.0885		7551.53
	67.9734		5606.11
	77.233		6415.72
	99.0274		5690.61
	124.454		5643.45
	148.065		3122.27
	297.052		1479.48
Peng X et al. Journal of Geophysical Researc : Oceans Revisiting nitrification in the Eastern Tropical South Pacific : A focus on controls. 2016;1667–84.	0	87.0815
	26.5403	19.1354
	48.3181	11.0482
	61.5987	506.029
	72.4246	10590
	77.9215	18418.9
	90.2371	10141.1
	105.049	13399
	106.371	2438.71
	128.401	2446.97
	149.906	776.358
	255.605	454.055
	507.686	941.704
	562.025	5991.52
	562.361	125.187
	0.125883		125.915
	29.4986		126.484
	50.521		139.135
	62.5428		402.011
	105.972		101.656
	154.416		155.011
	502.567		124.043
	559.319		157.528
Santoro AE et al. Thaumarchaeal ecotype distributions across the equatorial Pacific Ocean and their potential roles in nitrification and sinking flux attenuation. Limnol Oceanogr. 2017.	90.7037	0
	109.213	93461.8
	111.406	264185
	129.883	429675
	139.553	2.95514e+06
	188.12	303813
	190.646	45858.6
	286.051	0
	383.783	0
	476.83	0
	569.909	0
	62.0617	7.13365e+06
	75.412	611328
	94.2613	830087
	115.403	534912
	148.262	0
	202.337	0
	256.458	0
	301.169	0
	404.705	0
Jing H et al. Geographic Distribution of Ammonia-Oxidizing Archaea along the Kuril Islands in the Western Subarctic Pacific. 2017;8:1–12.	0	43044.7
	0	147397
	0	232548
	200	2.33856e+07
	200	2.39342e+06
	200	838623
	1000	50859.7
	1000	92042.6
	1000	145215
	3000	89337.6
	3000	147523
	3000	957261
Agogué H et al. Major gradients in putatively nitrifying and non-nitrifying Archaea in the deep North Atlantic. Nature.2008;456(7223):788–91.	2071	2360	221
	1633	498	72
	1014	2390	62.8
	498	4680	175
	99	7080	199
	2500	347	19.7
	1897	448	9.98
	1147	138
	450	3560	16
	149	22300	19.7
	3878	85.2	593
	2999	140	8.93
	1897	79.8	3
	597	5520
	146	9520	978
	2750	78	133
	800	79.8	0.0523
	499	138
	249	748
	99	2490	0.0885
	4001	204	0.658
	2748	15.1	0.0602
	899	76.8	0.97
	501	1590	0.928
	249	4730	2.31
	100	23200	59.4
	3999	10.3	1.41
	2751	34	2.56
	900	37.5	13.3
	499	192	53
	250	2570	113
	100	25300	18.7
	4001	3.8
	2751	6.05	0.0433
	900	18.4
	500	14.1
	251	815
	100	33200
	2501	55.4	0.152
	1799	6.46
	901	15	0.127
	498	170	0.0436
	252	2390	0.234
	100	12000	0.431
	2502	64.7
	1800	35.3
	749	12900	0.0395
	498	139	0.0389
	250	2680	0.0982
	99	25000	0.0319
	2500	6.65	0.162
	1798	6.78
	901	1.73	0.196
	499	533	0.181
	249	324	0.121
Mincer TJ et al. Quantitative distribution of presumptive archaeal and bacterial nitrifiers in Monterey Bay and the North Pacific Subtropical Gyre. Environ Microbiol. 2007;9(5):1162–75.	0	0	0
	107.931	0	0
	193.707	113.082	112.839
	279.483	121.575	121.333
	357.906	129.826	227.62
	460.837	1714.43	927.467
	544.163	13251.7	3004.68
	634.84	5870.32	1535.83
	727.968	6767.21	1249.48
	811.293	2934.31	568.08
	909.323	3040.36	282.22
	1000	17827.7	3247.35
Church MJ et al. Abundances of crenarchaeal amoA genes and transcripts in the Pacific Ocean. Environ Microbiol. 2010;12(3):679–88.		258563
	247.596	57012.9
	491.708	382496
	697.056	439261
	845.78	1.05775e+06
	896.516	1.11559e+06
	920.02	1.14037e+06
	949.166	1.042e+06
	980.275	1.08959e+06
	35.0691	355731
	278.427	722663
	526.906	323321
	713.844	1.33443e+06
	869.868	1.27917e+06
	896.435	1.33646e+06
	905.033	1.33853e+06
	960.68	1.26352e+06
	987.924	1.27734e+06
	0	438258
	247.387	427024
	491.782	393319
	692.949	618016
	837.005	1.06741e+06
	867.622	1.07864e+06
	891.418	1.06741e+06
	927.334	1.13482e+06
	953.388	1.10111e+06
	979.54	1.08988e+06
	8.08542	123282
	37.7114	198080
	72.3985	260659
	97.8274	174876
	154.302	879903
	126.034	533561
	298.975	945197
	498.827	974820
	744.476	845096
	994.507	838925
Wuchter C et al. Archaeal nitrification in the ocean. Proc Natl Acad Sci. 2006;103(33):12317–22.	100	44000	1400
	1016	12000	53
	100	19000	840
	150	36000	850
	100	43000	1500
	400	5000	6.7
	150	19000	360
	400	8000	17
	100	10000	220
	600	30000	200
	148	31000	1200
	150	36000	170
	95	24000	1.7
	95	9000	2.5
	99	37000	980
	100	20000	560
	243	16000	140
	100	32000	390
	266	10000	230
	103	55000	1700
Sintes E et al. Archaeal amoA gene diversity points to distinct biogeography of ammonia-oxidizing Crenarchaeota in the ocean. Environ Microbiol. 2013;15(5):1647–58.	0	0.931827
	0	4.32529
	0	5.87964
	0	9.31996
	0	12.6675
	0	35.7123
	13.4226	17.8641
	52.1007	3.68553
	50.7958	17.1096
	50.7305	26.0961
	50.6416	46.4067
	50.5467	85.7537
	50.4458	164.661
	49.3248	232.624
	49.1647	655.636
	98.2344	852.322
	197.335	2873.63
	268.831	3584.75
	268.772	5261.74
	269.602	24420.2
	296.37	14777.3
	297.645	3856.49
Peng X, et al. Ammonia and nitrite oxidation in the Eastern Tropical North Pacific. Global Biogeochem. 2015;29:2034-49.	0	103.419
	27.3764	20.6001
	49.0494	11.8302
	58.1749	493.663
	67.3004	9669.44
	74.1445	19587.1
	88.9734	9669.44
	100.38	13762.1
	101.521	2240.6
	126.616	2741.3
	150.57	817.351
	249.81	493.663
	499.62	950.828
	0		139.954
	27.3764		133.072
	47.9087		147.192
	59.3156		383.656
	100.38		108.767
	104.943		108.767
	152.852		147.192
	498.479		114.392
Shiozaki T et al. Nitrification and its influence on biogeochemical cycles from the equatorial Pacific to the Arctic Ocean. ISME J. 2016;10(9):2184–97.	0	10000	0
	50	100000	0
	100	1000000	0.01
	150	3.16228e+06	10
	200	1000000	0
	0	1000	0
	50	1000	0
	100	10000	0
	150	3.16228e+06	0
	200	1000000	0
	0	1000	0
	50	10000	0
	100	100000	0
	150	3.16228e+06	0
	200	1000000	0
	0	1000	0
	50	1000	0
	100	10000	0
	150	3.16228e+06	0
	200	1000000	0
	0	10	0
	50	10	0
	100	10000	0
	150	1000000	0
	200	1000000	0
	0	10	0
	50	10	0
	100	10000	100
	150	3.16228e+06	0
	200	3.16228e+06	0
	0	10	0
	50	1000	0
	100	10000000	1000
	150	10000000	100
	200	10000000	100
	0	10	100
	50	1000	100
	100	10000000	1000
	150	10000000	10000
	200	10000000	10000

## Sheet: Fig 5 - dFe data
GEOTRACES Intermediate Data Product 2017; downloaded from https://webodv.awi.de/geotraces in Jan 2020
Transect	Longitude	Latitude	Depth (m)	Dissolved Fe (nmol/kg)
GA02	293.47	29.6157	10	7.1
GA02	294.447	23.2747	152	4.31
GA02	320.563	-35.0088	199	4.22
GA02	317.583	-39.9632	200	4.06
GA02	294.447	23.2747	106	3.21
GA02	318.869	-37.8398	100	3.15
GA02	293.47	29.6157	5153	2.75
GA02	320.563	-35.0088	150	2.71
GA02	318.869	-37.8398	249	2.4
GA02	314.464	-44.7068	4001	2.03
GA02	320.563	-35.0088	251	1.9
GA02	292.927	24.7144	10	1.77
GA02	303.731	16.831	101	1.7
GA02	325.721	-26.0891	201	1.67
GA02	298.157	21.7764	12	1.66
GA02	331.083	-2.65115	249	1.65
GA02	294.447	23.2747	11	1.65
GA02	325.721	-26.0891	150	1.54
GA02	331.083	-2.65115	200	1.52
GA02	327.122	-0.18715	200	1.52
GA02	327.122	-0.18715	2498	1.52
GA02	327.122	-0.18715	2749	1.52
GA02	298.157	21.7764	25	1.51
GA02	331.083	-2.65115	2502	1.5
GA02	307.312	-49.5472	987	1.48
GA02	292.195	26.2389	10	1.48
GA02	300.469	20.455	10	1.48
GA02	296.417	22.3409	12	1.44
GA02	320.563	-35.0088	301	1.42
GA02	318.869	-37.8398	2500	1.41
GA02	332	-9.15415	135	1.38
GA02	332	-9.15415	2499	1.38
GA02	318.869	-37.8398	49	1.31
GA02	292.195	26.2389	26	1.3
GA02	331.083	-2.65115	2001	1.26
GA02	302.389	18.571	499	1.26
GA02	307.955	11.3723	401	1.24
GA02	307.955	11.3723	503	1.24
GA02	309.531	9.5459	400	1.24
GA02	309.531	9.5459	499	1.24
GA02	313.583	5.97805	1502	1.24
GA02	318.869	-37.8398	200	1.23
GA02	332	-9.15415	249	1.23
GA02	327.122	-0.18715	400	1.23
GA02	318.869	-37.8398	500	1.22
GA02	327.122	-0.18715	244	1.21
GA02	296.417	22.3409	27	1.21
GA02	300.469	20.455	25	1.21
GA02	318.3	2.54495	1250	1.21
GA02	320.314	1.1472	1250	1.21
GA02	307.955	11.3723	747	1.18
GA02	309.531	9.5459	748	1.18
GA02	331.083	-2.65115	3000	1.17
GA02	307.955	11.3723	303	1.15
GA02	309.531	9.5459	301	1.15
GA02	316.246	3.9754	750	1.14
GA02	313.583	5.97805	338	1.13
GA02	316.246	3.9754	555	1.13
GA02	318.869	-37.8398	1002	1.12
GA02	313.583	5.97805	9	1.12
GA02	307.955	11.3723	1000	1.11
GA02	309.531	9.5459	999	1.11
GA02	311.117	7.76648	251	1.11
GA02	313.583	5.97805	402	1.11
GA02	320.563	-35.0088	2500	1.1
GA02	311.117	7.76648	753	1.1
GA02	316.246	3.9754	9	1.1
GA02	321.033	0.71545	3000	1.1
GA02	292.927	24.7144	25	1.09
GA02	307.955	11.3723	253	1.09
GA02	309.531	9.5459	251	1.09
GA02	311.117	7.76648	201	1.09
GA02	320.563	-35.0088	400	1.08
GA02	327.122	-0.18715	499	1.08
GA02	306.579	13.162	507	1.08
GA02	311.117	7.76648	501	1.08
GA02	320.6	47.8	1001	1.07
GA02	327.122	-0.18715	150	1.07
GA02	306.579	13.162	401	1.07
GA02	327.122	-0.18715	300	1.05
GA02	327.122	-0.18715	3249	1.05
GA02	311.117	7.76648	25	1.05
GA02	316.246	3.9754	999	1.04
GA02	331.083	-2.65115	3500	1.03
GA02	311.117	7.76648	402	1.03
GA02	313.583	5.97805	502	1.03
GA02	320.563	-35.0088	3000	1.02
GA02	325.721	-26.0891	250	1.02
GA02	327.122	-0.18715	2994	1.02
GA02	303.731	16.831	750	1.02
GA02	311.117	7.76648	300	1.02
GA02	313.583	5.97805	25	1.02
GA02	327.122	-0.18715	750	1.01
GA02	320.6	47.8	751	0.99
GA02	317.469	44.8423	1003	0.99
GA02	311.924	39.5067	1258	0.99
GA02	327.122	-0.18715	2000	0.99
GA02	318.869	-37.8398	750	0.98
GA02	311.924	39.5067	1002	0.98
GA02	331.083	-2.65115	1750	0.98
GA02	311.117	7.76648	1002	0.98
GA02	307.312	-49.5472	2312	0.97
GA02	320.342	46.3119	750	0.97
GA02	298.157	21.7764	50	0.96
GA02	306.579	13.162	744	0.96
GA02	320.342	46.3119	1000	0.95
GA02	317.469	44.8423	750	0.95
GA02	317.469	44.8423	1256	0.95
GA02	311.924	39.5067	1002	0.95
GA02	294.447	23.2747	50	0.95
GA02	316.246	3.9754	27	0.95
GA02	315.974	-42.3713	748	0.94
GA02	330.773	-12.894	150	0.94
GA02	325.75	64.0001	1248	0.93
GA02	321.033	0.71545	501	0.93
GA02	320.6	47.8	1248	0.92
GA02	332	-9.15415	2003	0.92
GA02	331.54	-5.677	1750	0.92
GA02	316.246	3.9754	1253	0.92
GA02	318.869	-37.8398	301	0.91
GA02	320.342	46.3119	1253	0.91
GA02	330.773	-12.894	201	0.91
GA02	332	-9.15415	200	0.91
GA02	331.54	-5.677	2998	0.91
GA02	331.083	-2.65115	300	0.91
GA02	327.122	-0.18715	1750	0.91
GA02	311.117	7.76648	10	0.91
GA02	313.583	5.97805	750	0.91
GA02	318.869	-37.8398	1750	0.9
GA02	317.553	49.722	404	0.9
GA02	298.899	32.5514	1501	0.9
GA02	313.583	5.97805	251	0.9
GA02	321.033	0.71545	401	0.9
GA02	307.312	-49.5472	2123	0.89
GA02	321.033	0.71545	752	0.89
GA02	325.75	64.0001	1600	0.88
GA02	322.09	60.4273	2250	0.88
GA02	320.563	-35.0088	1749	0.88
GA02	317.553	49.722	500	0.88
GA02	317.469	44.8423	1505	0.88
GA02	331.083	-2.65115	1251	0.88
GA02	302.389	18.571	11	0.88
GA02	302.389	18.571	25	0.88
GA02	305.197	14.8802	749	0.88
GA02	307.955	11.3723	200	0.88
GA02	307.955	11.3723	1248	0.88
GA02	309.531	9.5459	200	0.88
GA02	309.531	9.5459	1250	0.88
GA02	318.3	2.54495	1000	0.88
GA02	320.314	1.1472	1002	0.88
GA02	321.033	0.71545	1001	0.88
GA02	318.869	-37.8398	24	0.87
GA02	318.869	-37.8398	1501	0.87
GA02	320.6	47.8	502	0.87
GA02	331.54	-5.677	1999	0.87
GA02	331.083	-2.65115	1000	0.87
GA02	327.122	-0.18715	998	0.87
GA02	327.122	-0.18715	1252	0.87
GA02	327.122	-0.18715	1500	0.87
GA02	325.75	64.0001	1399	0.86
GA02	320.563	-35.0088	1251	0.86
GA02	320.563	-35.0088	1501	0.86
GA02	320.563	-35.0088	2001	0.86
GA02	320.563	-35.0088	3501	0.86
GA02	320.342	46.3119	1501	0.86
GA02	331.54	-5.677	2500	0.86
GA02	311.117	7.76648	151	0.86
GA02	313.583	5.97805	1003	0.86
GA02	318.869	-37.8398	400	0.85
GA02	317.553	49.722	301	0.85
GA02	317.469	44.8423	1750	0.85
GA02	311.924	39.5067	1511	0.85
GA02	298.899	32.5514	1251	0.85
GA02	298.899	32.5514	2500	0.85
GA02	306.579	13.162	300	0.85
GA02	321.033	0.71545	301	0.85
GA02	321.033	0.71545	2751	0.85
GA02	307.312	-49.5472	599	0.84
GA02	307.312	-49.5472	701	0.84
GA02	307.312	-49.5472	2001	0.84
GA02	325.75	64.0001	1743	0.84
GA02	322.09	60.4273	2001	0.84
GA02	309.218	37.5345	1250	0.84
GA02	306.709	36.2051	1255	0.84
GA02	304.575	34.3307	1495	0.84
GA02	294.447	23.2747	25	0.84
GA02	321.033	0.71545	3249	0.84
GA02	320.563	-35.0088	501	0.83
GA02	314.268	51.8209	306	0.83
GA02	317.553	49.722	1002	0.83
GA02	330.773	-12.894	3002	0.83
GA02	309.218	37.5345	1500	0.83
GA02	306.709	36.2051	1504	0.83
GA02	331.083	-2.65115	150	0.83
GA02	321.033	0.71545	1251	0.83
GA02	321.033	0.71545	2502	0.83
GA02	329.401	-17.0168	2999	0.82
GA02	331.54	-5.677	300	0.82
GA02	331.083	-2.65115	1501	0.82
GA02	298.899	32.5514	1750	0.82
GA02	305.197	14.8802	1001	0.82
GA02	306.579	13.162	1001	0.82
GA02	313.583	5.97805	151	0.82
GA02	313.583	5.97805	1253	0.82
GA02	307.312	-49.5472	2248	0.81
GA02	320.293	58.6022	2253	0.81
GA02	318.869	-37.8398	2998	0.81
GA02	320.6	47.8	1499	0.81
GA02	320.6	47.8	2500	0.81
GA02	317.469	44.8423	502	0.81
GA02	317.469	44.8423	2004	0.81
GA02	317.469	44.8423	2501	0.81
GA02	331.54	-5.677	750	0.81
GA02	331.083	-2.65115	499	0.81
GA02	292.498	28.0907	11	0.81
GA02	316.246	3.9754	151	0.81
GA02	318.3	2.54495	507	0.81
GA02	320.314	1.1472	502	0.81
GA02	325.75	64.0001	1900	0.8
GA02	318.869	-37.8398	1252	0.8
GA02	318.869	-37.8398	3499	0.8
GA02	314.268	51.8209	250	0.8
GA02	314.268	51.8209	500	0.8
GA02	309.218	37.5345	1750	0.8
GA02	331.54	-5.677	250	0.8
GA02	304.575	34.3307	997	0.8
GA02	331.083	-2.65115	374	0.8
GA02	294.447	23.2747	751	0.8
GA02	302.389	18.571	51	0.8
GA02	307.955	11.3723	3001	0.8
GA02	307.955	11.3723	3500	0.8
GA02	309.531	9.5459	2999	0.8
GA02	309.531	9.5459	3499	0.8
GA02	311.117	7.76648	1250	0.8
GA02	313.583	5.97805	200	0.8
GA02	318.3	2.54495	399	0.8
GA02	320.314	1.1472	403	0.8
GA02	321.033	0.71545	1501	0.8
GA02	324.002	62.3451	2002	0.79
GA02	322.09	60.4273	1750	0.79
GA02	314.268	51.8209	400	0.79
GA02	324.204	-29.0579	2752	0.79
GA02	331.54	-5.677	501	0.79
GA02	331.54	-5.677	1500	0.79
GA02	304.575	34.3307	1247	0.79
GA02	301.95	33.4334	1500	0.79
GA02	298.899	32.5514	2001	0.79
GA02	300.469	20.455	50	0.79
GA02	307.312	-49.5472	1749	0.78
GA02	325.75	64.0001	1495	0.78
GA02	318.869	-37.8398	1999	0.78
GA02	331.54	-5.677	375	0.78
GA02	304.575	34.3307	1750	0.78
GA02	303.731	16.831	1000	0.78
GA02	318.3	2.54495	300	0.78
GA02	320.314	1.1472	302	0.78
GA02	320.563	-35.0088	100	0.77
GA02	320.563	-35.0088	751	0.77
GA02	320.563	-35.0088	1001	0.77
GA02	317.553	49.722	248	0.77
GA02	324.204	-29.0579	2001	0.77
GA02	320.6	47.8	1997	0.77
GA02	320.342	46.3119	1749	0.77
GA02	320.342	46.3119	1997	0.77
GA02	311.924	39.5067	2000	0.77
GA02	332	-9.15415	3000	0.77
GA02	292.498	28.0907	26	0.77
GA02	298.157	21.7764	782	0.77
GA02	303.731	16.831	555	0.77
GA02	318.3	2.54495	740	0.77
GA02	320.314	1.1472	750	0.77
GA02	324.002	62.3451	2248	0.76
GA02	322.09	60.4273	2599	0.76
GA02	320.563	-35.0088	76	0.76
GA02	314.268	51.8209	1247	0.76
GA02	320.342	46.3119	2486	0.76
GA02	331.54	-5.677	1250	0.76
GA02	331.083	-2.65115	750	0.76
GA02	300.469	20.455	999	0.76
GA02	305.197	14.8802	500	0.76
GA02	307.955	11.3723	8	0.76
GA02	309.531	9.5459	10	0.76
GA02	316.246	3.9754	406	0.76
GA02	307.312	-49.5472	500	0.75
GA02	307.312	-49.5472	1248	0.75
GA02	307.312	-49.5472	1497	0.75
GA02	325.75	64.0001	2149	0.75
GA02	324.002	62.3451	1753	0.75
GA02	322.09	60.4273	2799	0.75
GA02	320.293	58.6022	2495	0.75
GA02	318.869	-37.8398	150	0.75
GA02	314.268	51.8209	1735	0.75
GA02	332	-9.15415	1750	0.75
GA02	306.709	36.2051	1755	0.75
GA02	306.709	36.2051	2002	0.75
GA02	301.95	33.4334	1250	0.75
GA02	295.833	31.6668	1249	0.75
GA02	292.195	26.2389	50	0.75
GA02	311.117	7.76648	3000	0.75
GA02	313.583	5.97805	2001	0.75
GA02	316.246	3.9754	1503	0.75
GA02	324.002	62.3451	1251	0.74
GA02	322.09	60.4273	2924	0.74
GA02	320.293	58.6022	1998	0.74
GA02	314.268	51.8209	1502	0.74
GA02	317.553	49.722	1503	0.74
GA02	325.721	-26.0891	2751	0.74
GA02	309.218	37.5345	1000	0.74
GA02	331.54	-5.677	3501	0.74
GA02	292.498	28.0907	1500	0.74
GA02	313.583	5.97805	1752	0.74
GA02	321.033	0.71545	1997	0.74
GA02	324.002	62.3451	1500	0.73
GA02	322.09	60.4273	2499	0.73
GA02	320.293	58.6022	1499	0.73
GA02	314.268	51.8209	2252	0.73
GA02	317.553	49.722	800	0.73
GA02	317.553	49.722	1750	0.73
GA02	311.924	39.5067	2495	0.73
GA02	332	-9.15415	1500	0.73
GA02	309.218	37.5345	2000	0.73
GA02	306.579	13.162	251	0.73
GA02	307.955	11.3723	25	0.73
GA02	309.531	9.5459	26	0.73
GA02	313.583	5.97805	2751	0.73
GA02	322.09	60.4273	1502	0.72
GA02	314.268	51.8209	2005	0.72
GA02	317.553	49.722	1244	0.72
GA02	320.6	47.8	1749	0.72
GA02	309.218	37.5345	2500	0.72
GA02	331.54	-5.677	1000	0.72
GA02	331.083	-2.65115	4000	0.72
GA02	293.47	29.6157	1250	0.72
GA02	294.447	23.2747	1002	0.72
GA02	318.3	2.54495	24	0.72
GA02	320.314	1.1472	27	0.72
GA02	321.033	0.71545	1751	0.72
GA02	307.312	-49.5472	902	0.71
GA02	324.002	62.3451	2501	0.71
GA02	322.09	60.4273	2852	0.71
GA02	320.293	58.6022	1750	0.71
GA02	314.268	51.8209	805	0.71
GA02	317.553	49.722	1977	0.71
GA02	325.721	-26.0891	2001	0.71
GA02	325.721	-26.0891	2502	0.71
GA02	325.721	-26.0891	3001	0.71
GA02	317.469	44.8423	3002	0.71
GA02	332	-9.15415	1252	0.71
GA02	332	-9.15415	3498	0.71
GA02	306.709	36.2051	1005	0.71
GA02	304.575	34.3307	1999	0.71
GA02	298.899	32.5514	1001	0.71
GA02	292.498	28.0907	1751	0.71
GA02	294.447	23.2747	1997	0.71
GA02	311.117	7.76648	2501	0.71
GA02	313.583	5.97805	3751	0.71
GA02	313.583	5.97805	3818	0.71
GA02	324.002	62.3451	2630	0.7
GA02	320.293	58.6022	3086	0.7
GA02	317.583	-39.9632	150	0.7
GA02	320.342	46.3119	3000	0.7
GA02	317.469	44.8423	418	0.7
GA02	330.773	-12.894	2500	0.7
GA02	311.924	39.5067	2495	0.7
GA02	331.54	-5.677	199	0.7
GA02	301.95	33.4334	1751	0.7
GA02	295.833	31.6668	1500	0.7
GA02	292.927	24.7144	49	0.7
GA02	302.389	18.571	749	0.7
GA02	305.197	14.8802	10	0.7
GA02	311.117	7.76648	1500	0.7
GA02	311.117	7.76648	1750	0.7
GA02	313.583	5.97805	2997	0.7
GA02	313.583	5.97805	3497	0.7
GA02	318.3	2.54495	9	0.7
GA02	318.3	2.54495	250	0.7
GA02	320.314	1.1472	10	0.7
GA02	320.314	1.1472	251	0.7
GA02	321.033	0.71545	3501	0.7
GA02	320.293	58.6022	1251	0.69
GA02	320.293	58.6022	2750	0.69
GA02	314.268	51.8209	993	0.69
GA02	320.342	46.3119	3493	0.69
GA02	311.924	39.5067	2998	0.69
GA02	306.709	36.2051	2497	0.69
GA02	327.122	-0.18715	101	0.69
GA02	295.833	31.6668	1749	0.69
GA02	311.117	7.76648	50	0.69
GA02	313.583	5.97805	2500	0.69
GA02	313.583	5.97805	3247	0.69
GA02	316.246	3.9754	2500	0.69
GA02	318.3	2.54495	1999	0.69
GA02	320.314	1.1472	1999	0.69
GA02	307.312	-49.5472	800	0.68
GA02	307.312	-49.5472	1874	0.68
GA02	324.002	62.3451	2690	0.68
GA02	314.268	51.8209	2547	0.68
GA02	320.6	47.8	401	0.68
GA02	311.924	39.5067	753	0.68
GA02	332	-9.15415	400	0.68
GA02	301.95	33.4334	2501	0.68
GA02	298.899	32.5514	3000	0.68
GA02	295.833	31.6668	1001	0.68
GA02	298.157	21.7764	2002	0.68
GA02	302.389	18.571	999	0.68
GA02	307.955	11.3723	1501	0.68
GA02	309.531	9.5459	1500	0.68
GA02	316.246	3.9754	301	0.68
GA02	316.246	3.9754	2750	0.68
GA02	318.3	2.54495	1500	0.68
GA02	318.3	2.54495	1749	0.68
GA02	318.3	2.54495	2500	0.68
GA02	320.314	1.1472	1501	0.68
GA02	320.314	1.1472	1750	0.68
GA02	320.314	1.1472	2503	0.68
GA02	321.033	0.71545	3750	0.68
GA02	317.553	49.722	2497	0.67
GA02	311.924	39.5067	5341	0.67
GA02	298.899	32.5514	4500	0.67
GA02	298.899	32.5514	4655	0.67
GA02	292.498	28.0907	2000	0.67
GA02	300.469	20.455	1250	0.67
GA02	303.731	16.831	3502	0.67
GA02	311.117	7.76648	4250	0.67
GA02	311.265	-48.8942	3004	0.66
GA02	311.265	-48.8942	3504	0.66
GA02	322.09	60.4273	1001	0.66
GA02	322.09	60.4273	1250	0.66
GA02	314.268	51.8209	2997	0.66
GA02	324.204	-29.0579	2999	0.66
GA02	332	-9.15415	290	0.66
GA02	332	-9.15415	499	0.66
GA02	298.899	32.5514	3501	0.66
GA02	292.927	24.7144	3000	0.66
GA02	305.197	14.8802	1250	0.66
GA02	306.579	13.162	1251	0.66
GA02	316.246	3.9754	1749	0.66
GA02	316.246	3.9754	2998	0.66
GA02	311.265	-48.8942	1253	0.65
GA02	317.553	49.722	3002	0.65
GA02	301.95	33.4334	2000	0.65
GA02	292.927	24.7144	1500	0.65
GA02	300.469	20.455	757	0.65
GA02	302.389	18.571	1250	0.65
GA02	302.389	18.571	1500	0.65
GA02	303.731	16.831	1252	0.65
GA02	303.731	16.831	1493	0.65
GA02	307.955	11.3723	1749	0.65
GA02	307.955	11.3723	2000	0.65
GA02	309.531	9.5459	1750	0.65
GA02	309.531	9.5459	1999	0.65
GA02	311.117	7.76648	2001	0.65
GA02	311.117	7.76648	3499	0.65
GA02	316.246	3.9754	202	0.65
GA02	307.312	-49.5472	400	0.64
GA02	311.265	-48.8942	1003	0.64
GA02	312.8	-46.92	751	0.64
GA02	320.293	58.6022	3036	0.64
GA02	318.869	-37.8398	4502	0.64
GA02	314.268	51.8209	3495	0.64
GA02	320.6	47.8	2999	0.64
GA02	320.342	46.3119	550	0.64
GA02	330.773	-12.894	1999	0.64
GA02	332	-9.15415	1000	0.64
GA02	331.54	-5.677	4000	0.64
GA02	304.575	34.3307	2500	0.64
GA02	301.95	33.4334	4001	0.64
GA02	292.498	28.0907	1250	0.64
GA02	294.447	23.2747	1743	0.64
GA02	303.731	16.831	2001	0.64
GA02	303.731	16.831	3003	0.64
GA02	318.3	2.54495	2999	0.64
GA02	320.314	1.1472	3002	0.64
GA02	321.033	0.71545	3879	0.64
GA02	325.75	64.0001	2204	0.63
GA02	311.265	-48.8942	5497	0.63
GA02	314.464	-44.7068	2501	0.63
GA02	320.293	58.6022	2999	0.63
GA02	317.583	-39.9632	300	0.63
GA02	317.553	49.722	199	0.63
GA02	325.721	-26.0891	3250	0.63
GA02	327.256	-22.4715	2750	0.63
GA02	309.218	37.5345	5002	0.63
GA02	298.899	32.5514	4000	0.63
GA02	292.498	28.0907	817	0.63
GA02	294.447	23.2747	1252	0.63
GA02	296.417	22.3409	2000	0.63
GA02	300.469	20.455	72	0.63
GA02	306.579	13.162	1500	0.63
GA02	316.246	3.9754	1995	0.63
GA02	321.033	0.71545	250	0.63
GA02	325.75	64.0001	1000	0.62
GA02	311.265	-48.8942	4499	0.62
GA02	320.293	58.6022	999	0.62
GA02	317.583	-39.9632	250	0.62
GA02	332	-9.15415	750	0.62
GA02	309.218	37.5345	5416	0.62
GA02	306.709	36.2051	2999	0.62
GA02	306.709	36.2051	4001	0.62
GA02	306.709	36.2051	5236	0.62
GA02	304.575	34.3307	3000	0.62
GA02	301.95	33.4334	4432	0.62
GA02	327.122	-0.18715	3501	0.62
GA02	298.899	32.5514	4250	0.62
GA02	293.47	29.6157	1502	0.62
GA02	292.927	24.7144	1000	0.62
GA02	294.447	23.2747	2500	0.62
GA02	296.417	22.3409	747	0.62
GA02	296.417	22.3409	998	0.62
GA02	298.157	21.7764	1751	0.62
GA02	300.469	20.455	2999	0.62
GA02	302.389	18.571	1749	0.62
GA02	302.389	18.571	2000	0.62
GA02	306.579	13.162	2001	0.62
GA02	306.579	13.162	3002	0.62
GA02	307.955	11.3723	2500	0.62
GA02	309.531	9.5459	2500	0.62
GA02	314.165	54.0634	1501	0.61
GA02	314.165	54.0634	1749	0.61
GA02	322.541	-32.0894	2500	0.61
GA02	322.541	-32.0894	2750	0.61
GA02	320.6	47.8	3500	0.61
GA02	327.256	-22.4715	3002	0.61
GA02	327.256	-22.4715	3250	0.61
GA02	329.401	-17.0168	3503	0.61
GA02	317.469	44.8423	3501	0.61
GA02	309.218	37.5345	638	0.61
GA02	306.709	36.2051	3503	0.61
GA02	306.709	36.2051	5002	0.61
GA02	293.47	29.6157	997	0.61
GA02	292.498	28.0907	3001	0.61
GA02	292.498	28.0907	3501	0.61
GA02	292.498	28.0907	4002	0.61
GA02	292.498	28.0907	4934	0.61
GA02	292.195	26.2389	1249	0.61
GA02	292.927	24.7144	2500	0.61
GA02	296.417	22.3409	1502	0.61
GA02	298.157	21.7764	3001	0.61
GA02	298.157	21.7764	3503	0.61
GA02	298.157	21.7764	4501	0.61
GA02	300.469	20.455	102	0.61
GA02	302.389	18.571	74	0.61
GA02	302.389	18.571	2502	0.61
GA02	303.731	16.831	401	0.61
GA02	305.197	14.8802	1499	0.61
GA02	305.197	14.8802	3001	0.61
GA02	306.579	13.162	1749	0.61
GA02	306.579	13.162	2499	0.61
GA02	306.579	13.162	3502	0.61
GA02	311.265	-48.8942	4001	0.6
GA02	317.583	-39.9632	750	0.6
GA02	317.583	-39.9632	2000	0.6
GA02	314.165	54.0634	1996	0.6
GA02	314.165	54.0634	2248	0.6
GA02	314.165	54.0634	2749	0.6
GA02	324.204	-29.0579	2502	0.6
GA02	325.721	-26.0891	100	0.6
GA02	329.401	-17.0168	2501	0.6
GA02	317.469	44.8423	306	0.6
GA02	330.773	-12.894	3502	0.6
GA02	298.899	32.5514	300	0.6
GA02	295.833	31.6668	2000	0.6
GA02	293.47	29.6157	1751	0.6
GA02	293.47	29.6157	2002	0.6
GA02	292.195	26.2389	1499	0.6
GA02	292.195	26.2389	1749	0.6
GA02	292.195	26.2389	2000	0.6
GA02	294.447	23.2747	2998	0.6
GA02	294.447	23.2747	3499	0.6
GA02	298.157	21.7764	2502	0.6
GA02	303.731	16.831	2500	0.6
GA02	305.197	14.8802	400	0.6
GA02	305.197	14.8802	2502	0.6
GA02	311.117	7.76648	4001	0.6
GA02	316.246	3.9754	3250	0.6
GA02	311.265	-48.8942	5000	0.59
GA02	314.464	-44.7068	399	0.59
GA02	315.974	-42.3713	2503	0.59
GA02	317.583	-39.9632	1250	0.59
GA02	317.583	-39.9632	1499	0.59
GA02	320.563	-35.0088	4000	0.59
GA02	314.165	54.0634	2502	0.59
GA02	314.165	54.0634	3001	0.59
GA02	314.268	51.8209	4041	0.59
GA02	332	-9.15415	4000	0.59
GA02	327.122	-0.18715	3999	0.59
GA02	292.498	28.0907	2500	0.59
GA02	292.195	26.2389	2497	0.59
GA02	292.195	26.2389	4001	0.59
GA02	292.195	26.2389	4501	0.59
GA02	292.927	24.7144	1250	0.59
GA02	292.927	24.7144	1751	0.59
GA02	292.927	24.7144	3499	0.59
GA02	292.927	24.7144	4500	0.59
GA02	294.447	23.2747	1503	0.59
GA02	296.417	22.3409	1749	0.59
GA02	296.417	22.3409	2499	0.59
GA02	296.417	22.3409	3000	0.59
GA02	296.417	22.3409	3500	0.59
GA02	298.157	21.7764	3992	0.59
GA02	300.469	20.455	1500	0.59
GA02	302.389	18.571	3001	0.59
GA02	303.731	16.831	1750	0.59
GA02	307.955	11.3723	150	0.59
GA02	309.531	9.5459	151	0.59
GA02	318.3	2.54495	199	0.59
GA02	320.314	1.1472	201	0.59
GA02	325.75	64.0001	489	0.58
GA02	325.75	64.0001	901	0.58
GA02	311.265	-48.8942	1504	0.58
GA02	311.265	-48.8942	5797	0.58
GA02	314.464	-44.7068	3000	0.58
GA02	317.583	-39.9632	2501	0.58
GA02	314.268	51.8209	200	0.58
GA02	317.553	49.722	3495	0.58
GA02	309.218	37.5345	3502	0.58
GA02	292.498	28.0907	1001	0.58
GA02	292.195	26.2389	1000	0.58
GA02	292.195	26.2389	2999	0.58
GA02	292.195	26.2389	3498	0.58
GA02	294.447	23.2747	3995	0.58
GA02	294.447	23.2747	4500	0.58
GA02	296.417	22.3409	51	0.58
GA02	296.417	22.3409	1250	0.58
GA02	298.157	21.7764	1003	0.58
GA02	298.157	21.7764	1251	0.58
GA02	298.157	21.7764	1500	0.58
GA02	302.389	18.571	3500	0.58
GA02	305.197	14.8802	1749	0.58
GA02	306.579	13.162	200	0.58
GA02	307.955	11.3723	4001	0.58
GA02	307.955	11.3723	4500	0.58
GA02	309.531	9.5459	4001	0.58
GA02	309.531	9.5459	4249	0.58
GA02	311.117	7.76648	3749	0.58
GA02	318.3	2.54495	3500	0.58
GA02	320.314	1.1472	4001	0.58
GA02	325.75	64.0001	701	0.57
GA02	311.265	-48.8942	2509	0.57
GA02	324.002	62.3451	1001	0.57
GA02	315.974	-42.3713	3000	0.57
GA02	317.583	-39.9632	1751	0.57
GA02	314.268	51.8209	3990	0.57
GA02	324.204	-29.0579	3251	0.57
GA02	325.721	-26.0891	3500	0.57
GA02	327.256	-22.4715	2501	0.57
GA02	329.401	-17.0168	2002	0.57
GA02	306.709	36.2051	4501	0.57
GA02	304.575	34.3307	3499	0.57
GA02	304.575	34.3307	4502	0.57
GA02	301.95	33.4334	1001	0.57
GA02	301.95	33.4334	3000	0.57
GA02	301.95	33.4334	4250	0.57
GA02	298.899	32.5514	866	0.57
GA02	293.47	29.6157	3500	0.57
GA02	292.195	26.2389	202	0.57
GA02	296.417	22.3409	4001	0.57
GA02	303.731	16.831	301	0.57
GA02	307.955	11.3723	4751	0.57
GA02	309.531	9.5459	4499	0.57
GA02	311.265	-48.8942	2007	0.56
GA02	312.8	-46.92	4500	0.56
GA02	324.002	62.3451	901	0.56
GA02	315.974	-42.3713	3502	0.56
GA02	317.583	-39.9632	1000	0.56
GA02	314.165	54.0634	1219	0.56
GA02	314.165	54.0634	3250	0.56
GA02	322.541	-32.0894	1249	0.56
GA02	314.268	51.8209	3745	0.56
GA02	317.553	49.722	4323	0.56
GA02	320.342	46.3119	3989	0.56
GA02	311.924	39.5067	4498	0.56
GA02	309.218	37.5345	4003	0.56
GA02	309.218	37.5345	4504	0.56
GA02	292.927	24.7144	767	0.56
GA02	298.157	21.7764	5783	0.56
GA02	303.731	16.831	5000	0.56
GA02	305.197	14.8802	1999	0.56
GA02	318.3	2.54495	3251	0.56
GA02	318.3	2.54495	4250	0.56
GA02	320.314	1.1472	3501	0.56
GA02	320.314	1.1472	4365	0.56
GA02	321.033	0.71545	151	0.56
GA02	325.75	64.0001	601	0.55
GA02	312.8	-46.92	2502	0.55
GA02	315.974	-42.3713	2000	0.55
GA02	320.293	58.6022	601	0.55
GA02	318.869	-37.8398	4000	0.55
GA02	320.563	-35.0088	4500	0.55
GA02	317.553	49.722	4149	0.55
GA02	320.6	47.8	4546	0.55
GA02	330.773	-12.894	1748	0.55
GA02	311.924	39.5067	4996	0.55
GA02	309.218	37.5345	2999	0.55
GA02	301.95	33.4334	3501	0.55
GA02	293.47	29.6157	2499	0.55
GA02	293.47	29.6157	2999	0.55
GA02	292.927	24.7144	4000	0.55
GA02	296.417	22.3409	4502	0.55
GA02	298.157	21.7764	76	0.55
GA02	302.389	18.571	5067	0.55
GA02	305.197	14.8802	3497	0.55
GA02	316.246	3.9754	250	0.55
GA02	316.246	3.9754	3501	0.55
GA02	318.3	2.54495	3998	0.55
GA02	320.314	1.1472	4250	0.55
GA02	321.033	0.71545	150	0.55
GA02	325.75	64.0001	801	0.54
GA02	315.974	-42.3713	1500	0.54
GA02	320.293	58.6022	499	0.54
GA02	317.583	-39.9632	399	0.54
GA02	318.869	-37.8398	74	0.54
GA02	314.165	54.0634	3378	0.54
GA02	322.541	-32.0894	1001	0.54
GA02	322.541	-32.0894	2999	0.54
GA02	317.553	49.722	4003	0.54
GA02	317.553	49.722	4373	0.54
GA02	325.721	-26.0891	1499	0.54
GA02	329.401	-17.0168	1502	0.54
GA02	330.773	-12.894	1497	0.54
GA02	304.575	34.3307	4001	0.54
GA02	301.95	33.4334	4482	0.54
GA02	292.498	28.0907	4502	0.54
GA02	292.927	24.7144	1999	0.54
GA02	300.469	20.455	2499	0.54
GA02	302.389	18.571	402	0.54
GA02	302.389	18.571	4499	0.54
GA02	303.731	16.831	4000	0.54
GA02	303.731	16.831	5798	0.54
GA02	307.955	11.3723	4957	0.54
GA02	309.531	9.5459	4762	0.54
GA02	316.246	3.9754	3756	0.54
GA02	316.246	3.9754	3841	0.54
GA02	321.033	0.71545	201	0.54
GA02	324.002	62.3451	700	0.53
GA02	324.002	62.3451	800	0.53
GA02	314.464	-44.7068	150	0.53
GA02	320.293	58.6022	801	0.53
GA02	317.583	-39.9632	3000	0.53
GA02	322.541	-32.0894	3250	0.53
GA02	329.401	-17.0168	3999	0.53
GA02	317.469	44.8423	3998	0.53
GA02	330.773	-12.894	1250	0.53
GA02	311.924	39.5067	3493	0.53
GA02	295.833	31.6668	790	0.53
GA02	295.833	31.6668	2501	0.53
GA02	293.47	29.6157	4001	0.53
GA02	292.927	24.7144	5000	0.53
GA02	298.157	21.7764	4999	0.53
GA02	300.469	20.455	1748	0.53
GA02	303.731	16.831	4498	0.53
GA02	305.197	14.8802	51	0.53
GA02	305.197	14.8802	300	0.53
GA02	305.197	14.8802	4999	0.53
GA02	305.197	14.8802	5451	0.53
GA02	306.579	13.162	10	0.53
GA02	307.312	-49.5472	10	0.52
GA02	315.974	-42.3713	1250	0.52
GA02	322.09	60.4273	599	0.52
GA02	320.6	47.8	4496	0.52
GA02	325.721	-26.0891	73	0.52
GA02	325.721	-26.0891	1752	0.52
GA02	329.401	-17.0168	1749	0.52
GA02	317.469	44.8423	4673	0.52
GA02	311.924	39.5067	4001	0.52
GA02	331.54	-5.677	4501	0.52
GA02	304.575	34.3307	4999	0.52
GA02	295.833	31.6668	3500	0.52
GA02	295.833	31.6668	4002	0.52
GA02	292.195	26.2389	848	0.52
GA02	300.469	20.455	1999	0.52
GA02	302.389	18.571	4000	0.52
GA02	303.731	16.831	9	0.52
GA02	305.197	14.8802	4002	0.52
GA02	315.974	-42.3713	999	0.51
GA02	322.09	60.4273	800	0.51
GA02	324.204	-29.0579	1750	0.51
GA02	317.469	44.8423	4726	0.51
GA02	304.575	34.3307	746	0.51
GA02	331.083	-2.65115	4501	0.51
GA02	296.417	22.3409	5001	0.51
GA02	300.469	20.455	3500	0.51
GA02	300.469	20.455	5001	0.51
GA02	302.389	18.571	5000	0.51
GA02	305.197	14.8802	4500	0.51
GA02	306.579	13.162	4002	0.51
GA02	313.583	5.97805	101	0.51
GA02	314.464	-44.7068	1751	0.5
GA02	314.464	-44.7068	2002	0.5
GA02	314.464	-44.7068	3501	0.5
GA02	315.974	-42.3713	1748	0.5
GA02	314.165	54.0634	3424	0.5
GA02	327.256	-22.4715	3499	0.5
GA02	320.342	46.3119	4250	0.5
GA02	329.401	-17.0168	1251	0.5
GA02	317.469	44.8423	4499	0.5
GA02	295.833	31.6668	4249	0.5
GA02	293.47	29.6157	4500	0.5
GA02	294.447	23.2747	5000	0.5
GA02	294.447	23.2747	5810	0.5
GA02	300.469	20.455	4501	0.5
GA02	311.117	7.76648	101	0.5
GA02	316.246	3.9754	101	0.5
GA02	307.312	-49.5472	151	0.49
GA02	312.8	-46.92	250	0.49
GA02	312.8	-46.92	1501	0.49
GA02	314.464	-44.7068	999	0.49
GA02	320.293	58.6022	399	0.49
GA02	320.563	-35.0088	4838	0.49
GA02	314.165	54.0634	1000	0.49
GA02	324.204	-29.0579	1501	0.49
GA02	324.204	-29.0579	3502	0.49
GA02	320.6	47.8	4000	0.49
GA02	325.721	-26.0891	1246	0.49
GA02	327.256	-22.4715	1999	0.49
GA02	330.773	-12.894	4000	0.49
GA02	332	-9.15415	4498	0.49
GA02	295.833	31.6668	4474	0.49
GA02	295.833	31.6668	4525	0.49
GA02	292.927	24.7144	73	0.49
GA02	292.927	24.7144	5551	0.49
GA02	300.469	20.455	500	0.49
GA02	300.469	20.455	5299	0.49
GA02	311.117	7.76648	4315	0.49
GA02	312.8	-46.92	300	0.48
GA02	312.8	-46.92	3001	0.48
GA02	312.8	-46.92	4001	0.48
GA02	315.974	-42.3713	4498	0.48
GA02	322.09	60.4273	501	0.48
GA02	320.293	58.6022	199	0.48
GA02	317.583	-39.9632	3501	0.48
GA02	322.541	-32.0894	3498	0.48
GA02	327.256	-22.4715	1751	0.48
GA02	329.401	-17.0168	1000	0.48
GA02	295.833	31.6668	3001	0.48
GA02	292.195	26.2389	75	0.48
GA02	292.195	26.2389	5001	0.48
GA02	300.469	20.455	4002	0.48
GA02	306.579	13.162	4502	0.48
GA02	312.8	-46.92	3502	0.47
GA02	324.002	62.3451	502	0.47
GA02	324.002	62.3451	601	0.47
GA02	314.464	-44.7068	1250	0.47
GA02	315.974	-42.3713	4000	0.47
GA02	317.583	-39.9632	4001	0.47
GA02	320.6	47.8	4251	0.47
GA02	301.95	33.4334	819	0.47
GA02	293.47	29.6157	762	0.47
GA02	292.498	28.0907	76	0.47
GA02	292.498	28.0907	4752	0.47
GA02	303.731	16.831	25	0.47
GA02	303.731	16.831	51	0.47
GA02	307.955	11.3723	49	0.47
GA02	309.531	9.5459	50	0.47
GA02	318.3	2.54495	4363	0.47
GA02	320.314	1.1472	4417	0.47
GA02	312.8	-46.92	99	0.46
GA02	324.002	62.3451	433	0.46
GA02	314.464	-44.7068	1501	0.46
GA02	324.204	-29.0579	1296	0.46
GA02	329.401	-17.0168	750	0.46
GA02	296.417	22.3409	5791	0.46
GA02	302.389	18.571	300	0.46
GA02	306.579	13.162	4981	0.46
GA02	312.8	-46.92	1002	0.45
GA02	317.583	-39.9632	4498	0.45
GA02	317.553	49.722	149	0.45
GA02	325.721	-26.0891	997	0.45
GA02	320.342	46.3119	4592	0.45
GA02	309.218	37.5345	501	0.45
GA02	304.575	34.3307	5510	0.45
GA02	331.083	-2.65115	4840	0.45
GA02	331.083	-2.65115	4891	0.45
GA02	294.447	23.2747	502	0.45
GA02	302.389	18.571	249	0.45
GA02	303.731	16.831	75	0.45
GA02	303.731	16.831	251	0.45
GA02	316.246	3.9754	75	0.45
GA02	307.312	-49.5472	300	0.44
GA02	312.8	-46.92	2001	0.44
GA02	312.8	-46.92	5501	0.44
GA02	312.8	-46.92	5715	0.44
GA02	315.974	-42.3713	5001	0.44
GA02	315.974	-42.3713	5146	0.44
GA02	322.09	60.4273	417	0.44
GA02	318.869	-37.8398	5000	0.44
GA02	314.165	54.0634	302	0.44
GA02	322.541	-32.0894	1999	0.44
GA02	327.256	-22.4715	999	0.44
GA02	327.256	-22.4715	1502	0.44
GA02	320.342	46.3119	4534	0.44
GA02	306.709	36.2051	778	0.44
GA02	292.195	26.2389	96	0.44
GA02	300.469	20.455	400	0.44
GA02	302.389	18.571	200	0.44
GA02	307.312	-49.5472	51	0.43
GA02	325.75	64.0001	400	0.43
GA02	312.8	-46.92	1250	0.43
GA02	314.464	-44.7068	4499	0.43
GA02	317.583	-39.9632	499	0.43
GA02	320.563	-35.0088	4787	0.43
GA02	324.204	-29.0579	1003	0.43
GA02	330.773	-12.894	998	0.43
GA02	331.54	-5.677	4999	0.43
GA02	327.122	-0.18715	4338	0.43
GA02	292.195	26.2389	5284	0.43
GA02	306.579	13.162	4982	0.43
GA02	318.3	2.54495	99	0.43
GA02	320.314	1.1472	99	0.43
GA02	312.8	-46.92	5001	0.42
GA02	320.293	58.6022	314	0.42
GA02	322.541	-32.0894	752	0.42
GA02	322.541	-32.0894	1499	0.42
GA02	322.541	-32.0894	4085	0.42
GA02	324.204	-29.0579	3835	0.42
GA02	325.721	-26.0891	301	0.42
GA02	327.256	-22.4715	1250	0.42
GA02	317.469	44.8423	251	0.42
GA02	330.773	-12.894	100	0.42
GA02	311.924	39.5067	505	0.42
GA02	293.47	29.6157	4999	0.42
GA02	307.312	-49.5472	250	0.41
GA02	325.75	64.0001	101	0.41
GA02	325.75	64.0001	300	0.41
GA02	318.869	-37.8398	5033	0.41
GA02	314.165	54.0634	250	0.41
GA02	314.165	54.0634	751	0.41
GA02	322.541	-32.0894	4121	0.41
GA02	314.268	51.8209	50	0.41
GA02	324.204	-29.0579	751	0.41
GA02	296.417	22.3409	76	0.41
GA02	314.464	-44.7068	750	0.4
GA02	317.583	-39.9632	5000	0.4
GA02	317.583	-39.9632	5132	0.4
GA02	320.563	-35.0088	8	0.4
GA02	322.541	-32.0894	201	0.4
GA02	322.541	-32.0894	1749	0.4
GA02	324.204	-29.0579	203	0.4
GA02	324.204	-29.0579	3786	0.4
GA02	327.256	-22.4715	752	0.4
GA02	330.773	-12.894	749	0.4
GA02	292.498	28.0907	51	0.4
GA02	294.447	23.2747	251	0.4
GA02	303.731	16.831	201	0.4
GA02	318.3	2.54495	151	0.4
GA02	320.314	1.1472	151	0.4
GA02	325.75	64.0001	150	0.39
GA02	325.75	64.0001	200	0.39
GA02	325.75	64.0001	250	0.39
GA02	322.541	-32.0894	150	0.39
GA02	325.721	-26.0891	750	0.39
GA02	325.721	-26.0891	4560	0.39
GA02	330.773	-12.894	4499	0.39
GA02	332	-9.15415	5001	0.39
GA02	315.974	-42.3713	400	0.38
GA02	322.541	-32.0894	302	0.38
GA02	332	-9.15415	5607	0.38
GA02	292.927	24.7144	500	0.38
GA02	307.312	-49.5472	25	0.37
GA02	325.75	64.0001	50	0.37
GA02	315.974	-42.3713	300	0.37
GA02	314.165	54.0634	399	0.37
GA02	325.721	-26.0891	4002	0.37
GA02	327.256	-22.4715	299	0.37
GA02	305.197	14.8802	75	0.37
GA02	307.312	-49.5472	200	0.36
GA02	325.75	64.0001	76	0.36
GA02	314.464	-44.7068	5000	0.36
GA02	315.974	-42.3713	500	0.36
GA02	329.401	-17.0168	500	0.36
GA02	329.401	-17.0168	4497	0.36
GA02	298.899	32.5514	10	0.36
GA02	292.498	28.0907	401	0.36
GA02	296.417	22.3409	300	0.36
GA02	298.157	21.7764	201	0.36
GA02	298.157	21.7764	504	0.36
GA02	300.469	20.455	200	0.36
GA02	305.197	14.8802	250	0.36
GA02	307.312	-49.5472	74	0.35
GA02	311.265	-48.8942	497	0.35
GA02	324.002	62.3451	301	0.35
GA02	314.464	-44.7068	5048	0.35
GA02	314.165	54.0634	499	0.35
GA02	329.401	-17.0168	142	0.35
GA02	317.469	44.8423	198	0.35
GA02	330.773	-12.894	4999	0.35
GA02	311.924	39.5067	309	0.35
GA02	309.218	37.5345	402	0.35
GA02	292.498	28.0907	497	0.35
GA02	292.927	24.7144	400	0.35
GA02	296.417	22.3409	500	0.35
GA02	300.469	20.455	249	0.35
GA02	300.469	20.455	299	0.35
GA02	305.197	14.8802	202	0.35
GA02	324.002	62.3451	200	0.34
GA02	318.869	-37.8398	10	0.34
GA02	322.541	-32.0894	250	0.34
GA02	320.342	46.3119	401	0.34
GA02	327.122	-0.18715	9	0.34
GA02	292.195	26.2389	251	0.34
GA02	292.195	26.2389	400	0.34
GA02	298.157	21.7764	152	0.34
GA02	298.157	21.7764	251	0.34
GA02	312.8	-46.92	149	0.33
GA02	315.974	-42.3713	247	0.33
GA02	322.09	60.4273	300	0.33
GA02	324.204	-29.0579	500	0.33
GA02	298.899	32.5514	24	0.33
GA02	292.927	24.7144	201	0.33
GA02	294.447	23.2747	302	0.33
GA02	305.197	14.8802	26	0.33
GA02	305.197	14.8802	100	0.33
GA02	307.955	11.3723	74	0.33
GA02	309.531	9.5459	72	0.33
GA02	321.033	0.71545	11	0.33
GA02	324.002	62.3451	151	0.32
GA02	324.002	62.3451	250	0.32
GA02	314.165	54.0634	200	0.32
GA02	320.6	47.8	301	0.32
GA02	329.401	-17.0168	4844	0.32
GA02	329.401	-17.0168	4893	0.32
GA02	331.54	-5.677	5532	0.32
GA02	296.417	22.3409	399	0.32
GA02	307.312	-49.5472	100	0.31
GA02	325.75	64.0001	26	0.31
GA02	314.464	-44.7068	501	0.31
GA02	322.09	60.4273	249	0.31
GA02	320.293	58.6022	250	0.31
GA02	317.583	-39.9632	100	0.31
GA02	324.204	-29.0579	252	0.31
GA02	324.204	-29.0579	402	0.31
GA02	327.256	-22.4715	250	0.31
GA02	327.256	-22.4715	4002	0.31
GA02	330.773	-12.894	5435	0.31
GA02	293.47	29.6157	500	0.31
GA02	292.498	28.0907	150	0.31
GA02	292.195	26.2389	499	0.31
GA02	292.927	24.7144	251	0.31
GA02	300.469	20.455	131	0.31
GA02	327.256	-22.4715	4510	0.3
GA02	330.773	-12.894	401	0.3
GA02	295.833	31.6668	9	0.3
GA02	292.498	28.0907	250	0.3
GA02	292.195	26.2389	300	0.3
GA02	292.927	24.7144	299	0.3
GA02	294.447	23.2747	202	0.3
GA02	294.447	23.2747	402	0.3
GA02	296.417	22.3409	102	0.3
GA02	303.731	16.831	152	0.3
GA02	322.541	-32.0894	500	0.29
GA02	329.401	-17.0168	199	0.29
GA02	293.47	29.6157	25	0.29
GA02	293.47	29.6157	400	0.29
GA02	292.498	28.0907	201	0.29
GA02	302.389	18.571	101	0.29
GA02	306.579	13.162	75	0.29
GA02	312.8	-46.92	200	0.28
GA02	312.8	-46.92	401	0.28
GA02	322.09	60.4273	202	0.28
GA02	322.541	-32.0894	401	0.28
GA02	314.268	51.8209	149	0.28
GA02	324.204	-29.0579	302	0.28
GA02	325.721	-26.0891	400	0.28
GA02	294.447	23.2747	76	0.28
GA02	296.417	22.3409	202	0.28
GA02	298.157	21.7764	402	0.28
GA02	302.389	18.571	152	0.28
GA02	306.579	13.162	151	0.28
GA02	320.563	-35.0088	24	0.27
GA02	322.541	-32.0894	10	0.27
GA02	332	-9.15415	73	0.27
GA02	327.122	-0.18715	22	0.27
GA02	298.899	32.5514	50	0.27
GA02	330.773	-12.894	500	0.26
GA02	311.924	39.5067	403	0.26
GA02	309.218	37.5345	302	0.26
GA02	331.54	-5.677	149	0.26
GA02	293.47	29.6157	201	0.26
GA02	292.195	26.2389	152	0.26
GA02	317.553	49.722	102	0.25
GA02	324.204	-29.0579	151	0.25
GA02	329.401	-17.0168	250	0.25
GA02	329.401	-17.0168	401	0.25
GA02	317.469	44.8423	142	0.25
GA02	330.773	-12.894	301	0.25
GA02	298.157	21.7764	302	0.25
GA02	305.197	14.8802	150	0.25
GA02	311.265	-48.8942	400	0.24
GA02	312.8	-46.92	75	0.24
GA02	314.165	54.0634	151	0.24
GA02	320.6	47.8	252	0.24
GA02	325.721	-26.0891	10	0.24
GA02	320.342	46.3119	301	0.24
GA02	295.833	31.6668	253	0.24
GA02	293.47	29.6157	250	0.24
GA02	293.47	29.6157	300	0.24
GA02	292.498	28.0907	122	0.24
GA02	292.927	24.7144	150	0.24
GA02	296.417	22.3409	252	0.24
GA02	321.033	0.71545	27	0.24
GA02	325.75	64.0001	10	0.23
GA02	331.54	-5.677	73	0.23
GA02	306.709	36.2051	302	0.23
GA02	301.95	33.4334	401	0.23
GA02	301.95	33.4334	501	0.23
GA02	295.833	31.6668	500	0.23
GA02	293.47	29.6157	150	0.23
GA02	292.498	28.0907	301	0.23
GA02	292.927	24.7144	120	0.23
GA02	312.8	-46.92	502	0.22
GA02	314.464	-44.7068	300	0.22
GA02	324.204	-29.0579	10	0.22
GA02	320.6	47.8	198	0.22
GA02	320.342	46.3119	149	0.22
GA02	306.709	36.2051	402	0.22
GA02	306.709	36.2051	500	0.22
GA02	304.575	34.3307	506	0.22
GA02	298.899	32.5514	500	0.22
GA02	306.579	13.162	25	0.22
GA02	306.579	13.162	50	0.22
GA02	306.579	13.162	100	0.22
GA02	313.583	5.97805	49	0.22
GA02	314.268	51.8209	102	0.21
GA02	325.721	-26.0891	502	0.21
GA02	320.342	46.3119	201	0.21
GA02	330.773	-12.894	250	0.21
GA02	311.924	39.5067	253	0.21
GA02	332	-9.15415	100	0.21
GA02	309.218	37.5345	200	0.21
GA02	298.157	21.7764	119	0.21
GA02	322.09	60.4273	150	0.2
GA02	322.541	-32.0894	101	0.2
GA02	325.721	-26.0891	25	0.2
GA02	327.256	-22.4715	502	0.2
GA02	320.342	46.3119	253	0.2
GA02	309.218	37.5345	250	0.2
GA02	304.575	34.3307	202	0.2
GA02	304.575	34.3307	254	0.2
GA02	304.575	34.3307	304	0.2
GA02	301.95	33.4334	301	0.2
GA02	298.899	32.5514	401	0.2
GA02	316.246	3.9754	62	0.2
GA02	312.8	-46.92	49	0.19
GA02	314.464	-44.7068	199	0.19
GA02	314.464	-44.7068	250	0.19
GA02	315.974	-42.3713	200	0.19
GA02	322.541	-32.0894	25	0.19
GA02	324.204	-29.0579	107	0.19
GA02	329.401	-17.0168	100	0.19
GA02	306.709	36.2051	251	0.19
GA02	321.033	0.71545	48	0.19
GA02	311.265	-48.8942	298	0.18
GA02	314.464	-44.7068	71	0.18
GA02	314.165	54.0634	100	0.18
GA02	320.6	47.8	100	0.18
GA02	320.6	47.8	150	0.18
GA02	332	-9.15415	50	0.18
GA02	304.575	34.3307	156	0.18
GA02	295.833	31.6668	297	0.18
GA02	313.583	5.97805	75	0.18
GA02	311.265	-48.8942	199	0.17
GA02	311.265	-48.8942	248	0.17
GA02	314.464	-44.7068	101	0.17
GA02	320.293	58.6022	152	0.17
GA02	320.563	-35.0088	50	0.17
GA02	329.401	-17.0168	299	0.17
GA02	311.924	39.5067	197	0.17
GA02	332	-9.15415	9	0.17
GA02	301.95	33.4334	102	0.17
GA02	301.95	33.4334	250	0.17
GA02	295.833	31.6668	201	0.17
GA02	293.47	29.6157	50	0.17
GA02	296.417	22.3409	121	0.17
GA02	311.117	7.76648	74	0.17
GA02	324.002	62.3451	100	0.16
GA02	320.342	46.3119	104	0.16
GA02	309.218	37.5345	151	0.16
GA02	331.083	-2.65115	100	0.16
GA02	301.95	33.4334	150	0.16
GA02	298.899	32.5514	100	0.16
GA02	298.899	32.5514	149	0.16
GA02	298.899	32.5514	251	0.16
GA02	295.833	31.6668	150	0.16
GA02	322.541	-32.0894	50	0.15
GA02	314.268	51.8209	75	0.15
GA02	327.256	-22.4715	401	0.15
GA02	332	-9.15415	25	0.15
GA02	331.54	-5.677	10	0.15
GA02	331.083	-2.65115	10	0.15
GA02	298.899	32.5514	198	0.15
GA02	293.47	29.6157	100	0.15
GA02	330.773	-12.894	75	0.14
GA02	304.575	34.3307	406	0.14
GA02	295.833	31.6668	25	0.14
GA02	295.833	31.6668	398	0.14
GA02	307.955	11.3723	103	0.14
GA02	309.531	9.5459	93	0.14
GA02	320.293	58.6022	99	0.13
GA02	322.541	-32.0894	76	0.13
GA02	324.204	-29.0579	25	0.13
GA02	325.721	-26.0891	52	0.13
GA02	317.469	44.8423	103	0.13
GA02	301.95	33.4334	199	0.13
GA02	327.122	-0.18715	71	0.13
GA02	293.47	29.6157	79	0.13
GA02	315.974	-42.3713	100	0.12
GA02	315.974	-42.3713	150	0.12
GA02	317.583	-39.9632	75	0.12
GA02	314.165	54.0634	75	0.12
GA02	317.553	49.722	79	0.12
GA02	324.204	-29.0579	76	0.12
GA02	327.256	-22.4715	199	0.12
GA02	331.54	-5.677	110	0.12
GA02	306.709	36.2051	202	0.12
GA02	301.95	33.4334	75	0.12
GA02	298.899	32.5514	75	0.12
GA02	295.833	31.6668	100	0.12
GA02	311.265	-48.8942	75	0.11
GA02	311.265	-48.8942	98	0.11
GA02	311.265	-48.8942	150	0.11
GA02	324.002	62.3451	10	0.11
GA02	322.09	60.4273	10	0.11
GA02	322.09	60.4273	50	0.11
GA02	322.09	60.4273	75	0.11
GA02	322.09	60.4273	100	0.11
GA02	320.6	47.8	25	0.11
GA02	320.6	47.8	49	0.11
GA02	327.256	-22.4715	10	0.11
GA02	311.924	39.5067	101	0.11
GA02	331.54	-5.677	25	0.11
GA02	331.54	-5.677	49	0.11
GA02	306.709	36.2051	102	0.11
GA02	306.709	36.2051	151	0.11
GA02	331.083	-2.65115	17	0.11
GA02	318.3	2.54495	51	0.11
GA02	320.314	1.1472	51	0.11
GA02	321.033	0.71545	99	0.11
GA02	320.293	58.6022	26	0.1
GA02	317.553	49.722	24	0.1
GA02	327.256	-22.4715	151	0.1
GA02	330.773	-12.894	10	0.1
GA02	311.924	39.5067	150	0.1
GA02	295.833	31.6668	51	0.1
GA02	311.265	-48.8942	45	0.09
GA02	324.002	62.3451	25	0.09
GA02	324.002	62.3451	50	0.09
GA02	322.09	60.4273	25	0.09
GA02	320.293	58.6022	10	0.09
GA02	317.583	-39.9632	10	0.09
GA02	314.165	54.0634	26	0.09
GA02	320.6	47.8	74	0.09
GA02	304.575	34.3307	8	0.09
GA02	327.122	-0.18715	60	0.09
GA02	324.002	62.3451	75	0.08
GA02	320.293	58.6022	49	0.08
GA02	320.293	58.6022	74	0.08
GA02	317.583	-39.9632	25	0.08
GA02	314.165	54.0634	50	0.08
GA02	314.268	51.8209	10	0.08
GA02	314.268	51.8209	24	0.08
GA02	320.342	46.3119	11	0.08
GA02	317.469	44.8423	10	0.08
GA02	330.773	-12.894	25	0.08
GA02	331.083	-2.65115	59	0.08
GA02	295.833	31.6668	75	0.08
GA02	312.8	-46.92	10	0.07
GA02	317.553	49.722	49	0.07
GA02	327.256	-22.4715	24	0.07
GA02	320.342	46.3119	76	0.07
GA02	330.773	-12.894	51	0.07
GA02	331.083	-2.65115	75	0.07
GA02	311.265	-48.8942	10	0.06
GA02	314.464	-44.7068	9	0.06
GA02	314.165	54.0634	10	0.06
GA02	317.553	49.722	10	0.06
GA02	324.204	-29.0579	48	0.06
GA02	327.256	-22.4715	75	0.06
GA02	320.342	46.3119	50	0.06
GA02	329.401	-17.0168	9	0.06
GA02	317.469	44.8423	77	0.06
GA02	311.924	39.5067	76	0.06
GA02	306.709	36.2051	11	0.06
GA02	306.709	36.2051	76	0.06
GA02	304.575	34.3307	77	0.06
GA02	301.95	33.4334	25	0.06
GA02	318.3	2.54495	66	0.06
GA02	320.314	1.1472	77	0.06
GA02	311.265	-48.8942	25	0.05
GA02	312.8	-46.92	26	0.05
GA02	314.464	-44.7068	22	0.05
GA02	314.464	-44.7068	50	0.05
GA02	315.974	-42.3713	8	0.05
GA02	315.974	-42.3713	23	0.05
GA02	315.974	-42.3713	24	0.05
GA02	315.974	-42.3713	73	0.05
GA02	320.6	47.8	10	0.05
GA02	327.256	-22.4715	50	0.05
GA02	320.342	46.3119	26	0.05
GA02	329.401	-17.0168	24	0.05
GA02	329.401	-17.0168	74	0.05
GA02	317.469	44.8423	24	0.05
GA02	317.469	44.8423	51	0.05
GA02	311.924	39.5067	25	0.05
GA02	309.218	37.5345	11	0.05
GA02	304.575	34.3307	49	0.05
GA02	304.575	34.3307	101	0.05
GA02	301.95	33.4334	10	0.05
GA02	329.401	-17.0168	49	0.04
GA02	309.218	37.5345	75	0.04
GA02	306.709	36.2051	26	0.04
GA02	306.709	36.2051	51	0.04
GA02	304.575	34.3307	25	0.04
GA02	301.95	33.4334	50	0.04
GA02	317.583	-39.9632	48	0.03
GA02	309.218	37.5345	27	0.03
GA02	309.218	37.5345	51	0.03
GA02	327.256	-22.4715	100	0.02
GA02	309.218	37.5345	101	0.02
GA03	315.174	26.1363	3251.7	67.3498
GA03	315.174	26.1363	3341.9	54.8454
GA03	315.174	26.1363	3419.5	50.3176
GA03	315.174	26.1363	3274.5	47.0005
GA03	315.174	26.1363	3329.8	36.5351
GA03	315.174	26.1363	3587.4	3.73927
GA03	315.174	26.1363	2998.7	2.8161
GA03	341.747	17.3525	285.2	1.76098
GA03	347.169	36.762	661.5	1.71024
GA03	341.747	17.3525	220.8	1.67317
GA03	341.747	17.3525	285.2	1.62
GA03	315.174	26.1363	2698.1	1.59268
GA03	341.747	17.3525	135.2	1.57073
GA03	341.747	17.3525	965	1.57
GA03	341.747	17.3525	184.8	1.56098
GA03	341.747	17.3525	220.8	1.56
GA03	341.747	17.3525	361.1	1.54743
GA03	341.747	17.3525	1235.6	1.54439
GA03	341.747	17.3525	1199.7	1.53848
GA03	339.179	17.3538	290.5	1.52878
GA03	339.179	17.3538	499.2	1.48244
GA03	341.747	17.3525	1384.6	1.477
GA03	341.747	17.3525	89	1.46488
GA03	291.293	38.0842	966.3	1.46146
GA03	341.747	17.3525	184.8	1.46
GA03	339.179	17.3538	421.3	1.45854
GA03	341.747	17.3525	664.9	1.41996
GA03	339.179	17.3538	140.6	1.41171
GA03	341.747	17.3525	1199.7	1.41
GA03	339.179	17.3538	186.3	1.40634
GA03	341.747	17.3525	361.1	1.4
GA03	327.375	20.8837	626.3	1.39902
GA03	339.179	17.3538	235.2	1.39561
GA03	339.179	17.3538	100.7	1.38878
GA03	339.179	17.3538	799.7	1.38829
GA03	339.179	17.3538	664.8	1.38244
GA03	341.747	17.3525	965	1.38
GA03	341.747	17.3525	1094.6	1.36585
GA03	339.179	17.3538	963.9	1.3439
GA03	341.747	17.3525	109.4	1.34146
GA03	341.747	17.3525	1787.1	1.33561
GA03	341.747	17.3525	664.9	1.33
GA03	341.747	17.3525	1538	1.32683
GA03	341.747	17.3525	89	1.31
GA03	339.179	17.3538	84.6	1.30976
GA03	341.747	17.3525	797.3	1.294
GA03	290.187	39.6924	825.9	1.28781
GA03	290.187	39.6924	966.1	1.27707
GA03	335.5	17.3999	286	1.27317
GA03	335.5	17.3999	350.8	1.25951
GA03	341.747	17.3525	135.2	1.25
GA03	341.747	17.3525	1882.7	1.23805
GA03	335.5	17.3999	451	1.23805
GA03	347.169	36.762	821	1.23707
GA03	335.502	17.4018	601.3	1.23122
GA03	290.187	39.6924	665.8	1.22732
GA03	337.999	20.7413	665.9	1.22
GA03	341.747	17.3525	109.4	1.22
GA03	339.179	17.3538	1099.6	1.21951
GA03	333.235	18.3896	282.2	1.21073
GA03	335.5	17.3999	235.9	1.20146
GA03	290.46	39.35	600.6	1.1961
GA03	290.187	39.6924	1351.1	1.19415
GA03	310.367	27.583	2398	1.19415
GA03	347.169	36.762	359.2	1.19219
GA03	327.375	20.8837	206.2	1.19219
GA03	335.502	17.4018	964.1	1.18439
GA03	341.747	17.3525	2585	1.18049
GA03	333.235	18.3896	550.9	1.16683
GA03	290.884	38.6683	965.9	1.16488
GA03	315.174	26.1363	2398.9	1.15122
GA03	327.375	20.8837	336	1.14829
GA03	290.187	39.6924	1501.4	1.14342
GA03	290.187	39.6924	1076	1.14293
GA03	293.457	35.4186	1203	1.13854
GA03	337.217	17.3514	351.3	1.13512
GA03	290.884	38.6683	1077.7	1.13268
GA03	337.999	20.7413	421.1	1.12976
GA03	337.217	17.3514	600.4	1.12829
GA03	290.187	39.6924	600.1	1.12244
GA03	335.502	17.4018	450.6	1.12244
GA03	335.5	17.3999	964.2	1.12073
GA03	337.217	17.3514	250.3	1.11658
GA03	335.502	17.4018	800.8	1.11549
GA03	335.502	17.4018	1099.3	1.11317
GA03	341.747	17.3525	2087.9	1.109
GA03	339.179	17.3538	1750.1	1.10878
GA03	290.46	39.35	965.4	1.10195
GA03	335.502	17.4018	285.6	1.09854
GA03	341.747	17.3525	2294.4	1.09366
GA03	290.46	39.35	526.3	1.09317
GA03	337.217	17.3514	964.1	1.09268
GA03	338.002	24.0022	450.5	1.09171
GA03	290.884	38.6683	1200.9	1.09122
GA03	337.217	17.3514	800.5	1.09
GA03	310.367	27.583	2697.2	1.08927
GA03	290.46	39.35	422	1.08146
GA03	335.5	17.3999	600	1.07902
GA03	290.187	39.6924	475.6	1.07122
GA03	347.169	36.762	501.3	1.06927
GA03	337.217	17.3514	179.7	1.06927
GA03	337.217	17.3514	300.7	1.06695
GA03	335.502	17.4018	351.1	1.06512
GA03	290.187	39.6924	1201	1.05512
GA03	337.217	17.3514	449.9	1.05317
GA03	290.187	39.6924	526.2	1.05171
GA03	293.457	35.4186	1002.5	1.05122
GA03	339.179	17.3538	1249.1	1.04768
GA03	333.235	18.3896	750.9	1.04683
GA03	312.77	26.8573	49.7	1.04683
GA03	338.002	24.0022	751.1	1.046
GA03	339.179	17.3538	1497.7	1.01854
GA03	290.187	39.6924	1651.6	1.00805
GA03	337.217	17.3514	1098.1	1.00488
GA03	341.747	17.3525	28	1.00488
GA03	290.46	39.35	665.9	0.992195
GA03	290.46	39.35	476.4	0.991707
GA03	337.217	17.3514	199.6	0.990732
GA03	337.217	17.3514	1498.5	0.990732
GA03	338.002	24.0022	201.1	0.987317
GA03	350.339	38.3264	1700.7	0.985366
GA03	335.502	17.4018	1256.5	0.979024
GA03	347.169	36.762	1201.4	0.978537
GA03	290.46	39.35	1350.5	0.973659
GA03	350.339	38.3264	39.6	0.970732
GA03	333.235	18.3896	351.4	0.967805
GA03	290.884	38.6683	801.5	0.966219
GA03	335.502	17.4018	235.4	0.963902
GA03	293.457	35.4186	1500.1	0.958537
GA03	306.776	28.6434	849.6	0.952195
GA03	290.187	39.6924	526.2	0.95
GA03	347.169	36.762	902.3	0.947317
GA03	347.169	36.762	1050.9	0.947317
GA03	290.187	39.6924	2000.5	0.94439
GA03	291.595	37.5954	850.7	0.943902
GA03	310.367	27.583	40.5	0.943902
GA03	330.617	19.4329	552.3	0.941463
GA03	290.46	39.35	101.7	0.94
GA03	335.5	17.3999	1099.1	0.939024
GA03	290.46	39.35	826.1	0.932683
GA03	315.174	26.1363	2398.9	0.93
GA03	335.5	17.3999	1256.4	0.929756
GA03	339.179	17.3538	1998.5	0.929756
GA03	290.187	39.6924	1800	0.929268
GA03	338.002	24.0022	151.2	0.927
GA03	291.595	37.5954	1085.3	0.925854
GA03	338.002	24.0022	397.5	0.924878
GA03	321.957	23.2434	60.9	0.920976
GA03	337.999	20.7413	284.9	0.919512
GA03	315.174	26.1363	40.5	0.919024
GA03	291.595	37.5954	1201.1	0.917561
GA03	350.339	38.3264	2300.6	0.917073
GA03	291.293	38.0842	41	0.917073
GA03	337.217	17.3514	1748.4	0.91622
GA03	291.595	37.5954	1401.1	0.915122
GA03	337.999	20.7413	965.4	0.915122
GA03	290.46	39.35	1200.6	0.914146
GA03	310.367	27.583	2997.4	0.910732
GA03	335.502	17.4018	1498.8	0.907683
GA03	350.339	38.3264	400.7	0.907317
GA03	338.002	24.0022	501.1	0.906
GA03	291.595	37.5954	965.7	0.899512
GA03	315.174	26.1363	2099.4	0.897561
GA03	291.293	38.0842	801.9	0.89561
GA03	290.187	39.6924	475.6	0.89
GA03	315.174	26.1363	2248.2	0.889756
GA03	290.46	39.35	286.5	0.887805
GA03	339.179	17.3538	2999.1	0.887805
GA03	335.5	17.3999	801.1	0.886829
GA03	327.375	20.8837	1000.7	0.885854
GA03	290.187	39.6924	2050.3	0.882439
GA03	338.002	24.0022	1000.7	0.881951
GA03	339.179	17.3538	3278.3	0.88
GA03	327.375	20.8837	801.1	0.877073
GA03	330.617	19.4329	391.2	0.874146
GA03	335.502	17.4018	1749.3	0.873659
GA03	339.179	17.3538	2249	0.87122
GA03	291.595	37.5954	1301.6	0.870244
GA03	337.217	17.3514	1248.1	0.869268
GA03	290.46	39.35	2000.8	0.865488
GA03	333.235	18.3896	473.9	0.86439
GA03	290.46	39.35	1501	0.863171
GA03	290.46	39.35	1650.4	0.862439
GA03	330.617	19.4329	665.2	0.862439
GA03	290.46	39.35	326.7	0.861951
GA03	337.999	20.7413	1199.6	0.854634
GA03	350.339	38.3264	1900.6	0.853659
GA03	335.5	17.3999	1499.6	0.853171
GA03	290.884	38.6683	1499.7	0.850732
GA03	335.5	17.3999	1749	0.849268
GA03	295.831	31.7501	1200.5	0.848781
GA03	291.595	37.5954	665.8	0.847805
GA03	335.502	17.4018	2248.1	0.847561
GA03	337.997	27.5151	41.1	0.846829
GA03	337.217	17.3514	135.8	0.846341
GA03	290.884	38.6683	1801.4	0.84561
GA03	338.002	24.0022	351.1	0.844
GA03	290.884	38.6683	1352.9	0.843049
GA03	290.46	39.35	237.6	0.842439
GA03	290.46	39.35	69.7	0.841951
GA03	335.5	17.3999	186.2	0.841463
GA03	291.595	37.5954	749.6	0.84
GA03	338.002	24.0022	1200.9	0.839
GA03	330.617	19.4329	901.3	0.830732
GA03	341.747	17.3525	2999.4	0.830244
GA03	338.002	24.0022	1749.6	0.83
GA03	295.831	31.7501	1351.5	0.82439
GA03	291.595	37.5954	1600.4	0.820488
GA03	310.367	27.583	2098.4	0.82
GA03	293.457	35.4186	1799.7	0.818049
GA03	291.595	37.5954	1500.8	0.816585
GA03	293.457	35.4186	2699.1	0.813659
GA03	315.174	26.1363	55.6	0.81
GA03	350.339	38.3264	34.7	0.809756
GA03	290.884	38.6683	2100.3	0.809756
GA03	335.502	17.4018	1998.8	0.803415
GA03	293.457	35.4186	2100.8	0.802927
GA03	337.997	27.5151	801.2	0.801951
GA03	339.179	17.3538	2498.5	0.801585
GA03	315.174	26.1363	1949.2	0.800976
GA03	290.187	39.6924	420.9	0.8
GA03	315.174	26.1363	40.5	0.8
GA03	295.831	31.7501	1650.8	0.796098
GA03	295.831	31.7501	876.3	0.795122
GA03	290.46	39.35	136.8	0.794634
GA03	350.339	38.3264	2101	0.794146
GA03	303.183	29.7001	99.8	0.794146
GA03	317.479	25.1415	50.2	0.790244
GA03	333.235	18.3896	400.7	0.790244
GA03	315.174	26.1363	2248.2	0.79
GA03	290.187	39.6924	135.4	0.786829
GA03	290.46	39.35	1800.3	0.786829
GA03	290.884	38.6683	2700.3	0.785488
GA03	290.46	39.35	2461.1	0.785366
GA03	290.187	39.6924	110.9	0.779512
GA03	337.217	17.3514	1998.1	0.777683
GA03	295.831	31.7501	1500.7	0.777561
GA03	315.174	26.1363	1798.3	0.776585
GA03	338.002	24.0022	2247.8	0.775122
GA03	333.235	18.3896	235.6	0.76878
GA03	291.293	38.0842	666.9	0.766829
GA03	291.595	37.5954	1799.3	0.766829
GA03	291.595	37.5954	1950.5	0.762927
GA03	315.174	26.1363	2099.4	0.76
GA03	293.457	35.4186	2399.4	0.759024
GA03	335.5	17.3999	1998.9	0.758293
GA03	335.5	17.3999	2248.6	0.757561
GA03	291.595	37.5954	602.2	0.75561
GA03	290.187	39.6924	90.6	0.755122
GA03	295.831	31.7501	1951	0.753171
GA03	290.884	38.6683	536.7	0.752195
GA03	290.884	38.6683	662.5	0.751707
GA03	290.46	39.35	2199.7	0.751707
GA03	290.187	39.6924	186	0.75122
GA03	315.174	26.1363	55.6	0.75122
GA03	293.457	35.4186	3299.4	0.750732
GA03	350.339	38.3264	1293.3	0.750244
GA03	341.747	17.3525	28	0.75
GA03	327.375	20.8837	400.9	0.749268
GA03	330.617	19.4329	285.9	0.747317
GA03	290.187	39.6924	325.5	0.74439
GA03	337.999	20.7413	235.5	0.74439
GA03	290.46	39.35	46.6	0.742927
GA03	290.46	39.35	186.4	0.742439
GA03	303.183	29.7001	41	0.741463
GA03	303.183	29.7001	2397.7	0.740488
GA03	291.595	37.5954	2400.1	0.738537
GA03	290.884	38.6683	3274.1	0.73561
GA03	337.997	27.5151	1201.5	0.73561
GA03	291.595	37.5954	422	0.734634
GA03	295.831	31.7501	1075.8	0.734634
GA03	339.179	17.3538	3320.9	0.734146
GA03	324.133	22.3499	699.9	0.733659
GA03	291.595	37.5954	1699.3	0.733171
GA03	337.217	17.3514	3298.4	0.733171
GA03	290.884	38.6683	3124.2	0.732683
GA03	337.217	17.3514	2247.6	0.73122
GA03	295.831	31.7501	1799.9	0.728781
GA03	335.502	17.4018	185	0.726341
GA03	335.502	17.4018	2499.3	0.725732
GA03	337.997	27.5151	601.9	0.723902
GA03	310.367	27.583	1799	0.723902
GA03	338.002	24.0022	1498.9	0.723
GA03	290.884	38.6683	2399.9	0.722439
GA03	290.884	38.6683	2899.4	0.721951
GA03	291.595	37.5954	486.9	0.720976
GA03	290.187	39.6924	420.9	0.72
GA03	315.174	26.1363	1949.2	0.72
GA03	303.183	29.7001	2248.5	0.718049
GA03	324.133	22.3499	809.9	0.71561
GA03	295.831	31.7501	972.2	0.713171
GA03	324.133	22.3499	925.7	0.71122
GA03	341.747	17.3525	2900.3	0.710244
GA03	303.183	29.7001	2098.3	0.71
GA03	293.457	35.4186	2998.6	0.709756
GA03	293.457	35.4186	803.6	0.709268
GA03	293.457	35.4186	3598.3	0.708293
GA03	290.187	39.6924	285.7	0.702439
GA03	330.617	19.4329	1199.9	0.701951
GA03	350.339	38.3264	990.3	0.700976
GA03	339.179	17.3538	2698.3	0.7
GA03	335.5	17.3999	2498.8	0.698049
GA03	324.133	22.3499	601.2	0.698
GA03	330.617	19.4329	1497.9	0.697561
GA03	293.457	35.4186	3897.8	0.69561
GA03	303.183	29.7001	1799	0.69561
GA03	299.22	30.8191	60.1	0.692683
GA03	319.781	24.1499	2098.3	0.69122
GA03	337.217	17.3514	2747.8	0.690976
GA03	303.183	29.7001	1947.7	0.690732
GA03	350.339	38.3264	1480.1	0.690244
GA03	303.183	29.7001	2548.4	0.69
GA03	315.174	26.1363	1798.3	0.69
GA03	338.002	24.0022	1998.5	0.69
GA03	337.999	20.7413	185.7	0.68878
GA03	299.22	30.8191	800.8	0.687805
GA03	350.339	38.3264	900.2	0.687317
GA03	306.776	28.6434	45.4	0.685854
GA03	337.217	17.3514	2499.4	0.685732
GA03	315.174	26.1363	1650.2	0.684878
GA03	327.375	20.8837	501.8	0.684878
GA03	335.5	17.3999	2997.7	0.68439
GA03	290.187	39.6924	59.1	0.682927
GA03	350.339	38.3264	876.4	0.681707
GA03	291.595	37.5954	2099.6	0.681341
GA03	290.187	39.6924	285.7	0.68
GA03	303.183	29.7001	1648.2	0.68
GA03	291.293	38.0842	70.5	0.675122
GA03	291.595	37.5954	3797.5	0.673659
GA03	347.169	36.762	250.8	0.673171
GA03	303.183	29.7001	1348.9	0.673171
GA03	337.217	17.3514	2997.9	0.672927
GA03	291.595	37.5954	237.4	0.672683
GA03	319.781	24.1499	40.4	0.671707
GA03	344	35.2014	1350.5	0.671707
GA03	330.617	19.4329	236.1	0.670732
GA03	293.457	35.4186	4247.1	0.668293
GA03	310.367	27.583	3397.5	0.664878
GA03	319.781	24.1499	775.8	0.664878
GA03	337.217	17.3514	3198.4	0.664756
GA03	335.502	17.4018	2748.7	0.664268
GA03	344	35.2014	1050.6	0.663415
GA03	291.595	37.5954	3597.7	0.662927
GA03	327.375	20.8837	180.8	0.662439
GA03	310.367	27.583	1198.8	0.661463
GA03	291.595	37.5954	352.1	0.66
GA03	344	35.2014	1900.6	0.66
GA03	306.776	28.6434	1000.3	0.657561
GA03	337.997	27.5151	1002.9	0.657561
GA03	344	35.2014	1700.7	0.656098
GA03	295.831	31.7501	2100.6	0.65561
GA03	291.293	38.0842	327.5	0.653659
GA03	319.781	24.1499	1800.3	0.653659
GA03	290.46	39.35	35.3	0.653171
GA03	344	35.2014	875.8	0.651707
GA03	344	35.2014	1200.5	0.650732
GA03	350.339	38.3264	642.1	0.65
GA03	290.187	39.6924	186	0.65
GA03	290.187	39.6924	325.5	0.65
GA03	338.002	24.0022	3247.9	0.65
GA03	324.133	22.3499	1060.5	0.648902
GA03	327.375	20.8837	285.6	0.64878
GA03	303.183	29.7001	2697.8	0.647805
GA03	310.367	27.583	1447.6	0.646829
GA03	335.5	17.3999	135.5	0.64439
GA03	291.595	37.5954	3299.1	0.643902
GA03	295.831	31.7501	3297.8	0.643902
GA03	324.133	22.3499	5095.9	0.643902
GA03	291.595	37.5954	4197.4	0.643415
GA03	344	35.2014	993.8	0.642439
GA03	344	35.2014	1500.8	0.641951
GA03	315.174	26.1363	965.3	0.64
GA03	319.781	24.1499	75.6	0.639024
GA03	350.339	38.3264	2700.7	0.638171
GA03	317.479	25.1415	801.4	0.638049
GA03	319.781	24.1499	1501.3	0.637561
GA03	291.595	37.5954	2698.8	0.637073
GA03	303.183	29.7001	1098.8	0.637073
GA03	295.831	31.7501	2498	0.636098
GA03	344	35.2014	2680.9	0.634146
GA03	319.781	24.1499	965.6	0.633659
GA03	330.617	19.4329	2098	0.633171
GA03	330.617	19.4329	3296.2	0.631707
GA03	315.174	26.1363	1499.6	0.63122
GA03	310.367	27.583	3796.5	0.630732
GA03	335.502	17.4018	2998.3	0.630732
GA03	291.293	38.0842	421.5	0.630244
GA03	303.183	29.7001	1498.9	0.63
GA03	330.617	19.4329	2997.3	0.62878
GA03	315.174	26.1363	965.3	0.628293
GA03	321.957	23.2434	352.7	0.628293
GA03	291.595	37.5954	3997.4	0.627317
GA03	299.22	30.8191	1000.6	0.627317
GA03	295.831	31.7501	2698.1	0.627317
GA03	335.5	17.3999	3516.9	0.626707
GA03	303.183	29.7001	2996.9	0.626341
GA03	321.957	23.2434	851.6	0.626341
GA03	324.133	22.3499	5791.6	0.626341
GA03	324.133	22.3499	500.6	0.620488
GA03	350.339	38.3264	2601	0.62
GA03	335.502	17.4018	3497.8	0.62
GA03	350.339	38.3264	501.9	0.618902
GA03	350.339	38.3264	2500.9	0.618902
GA03	310.367	27.583	774.2	0.618537
GA03	295.831	31.7501	3596.5	0.618537
GA03	291.595	37.5954	166	0.617561
GA03	315.174	26.1363	799.2	0.617561
GA03	295.831	31.7501	4478.7	0.617561
GA03	295.831	31.7501	2997.5	0.616585
GA03	306.776	28.6434	664.7	0.61561
GA03	290.187	39.6924	30.3	0.615122
GA03	335.5	17.3999	3197.7	0.615122
GA03	293.457	35.4186	4571.9	0.614634
GA03	303.183	29.7001	1199.4	0.614634
GA03	295.831	31.7501	801.2	0.613659
GA03	319.781	24.1499	66.9	0.61122
GA03	315.174	26.1363	1650.2	0.61
GA03	295.831	31.7501	2299.3	0.61
GA03	341.747	17.3525	2900.3	0.61
GA03	335.5	17.3999	2748	0.609756
GA03	306.776	28.6434	135.3	0.608781
GA03	321.957	23.2434	600.6	0.607805
GA03	290.187	39.6924	236.2	0.606829
GA03	324.133	22.3499	1199	0.605915
GA03	335.502	17.4018	3198.2	0.605854
GA03	337.999	20.7413	135.1	0.604878
GA03	344	35.2014	2600.6	0.60439
GA03	350.339	38.3264	776.7	0.604268
GA03	319.781	24.1499	511.1	0.603902
GA03	315.174	26.1363	1198.8	0.602927
GA03	338.164	31.0026	1201.8	0.602439
GA03	295.831	31.7501	4346	0.601951
GA03	319.781	24.1499	3798.6	0.601463
GA03	319.781	24.1499	4296.7	0.601463
GA03	324.133	22.3499	5243.1	0.600976
GA03	291.595	37.5954	4432.1	0.600488
GA03	315.174	26.1363	1499.6	0.6
GA03	319.781	24.1499	3399	0.6
GA03	344	35.2014	2300.3	0.599024
GA03	295.831	31.7501	4196	0.598049
GA03	338.002	24.0022	2749.1	0.597
GA03	338.164	31.0026	3000.6	0.59561
GA03	303.183	29.7001	998.5	0.594
GA03	344	35.2014	610.7	0.593171
GA03	344	35.2014	2101.2	0.591707
GA03	324.133	22.3499	440.8	0.59122
GA03	295.831	31.7501	3897.3	0.591219
GA03	338.002	24.0022	2998.1	0.590244
GA03	324.133	22.3499	1499.7	0.588293
GA03	338.164	31.0026	3301	0.587805
GA03	324.133	22.3499	375.8	0.587317
GA03	330.617	19.4329	186.4	0.587195
GA03	337.217	17.3514	29.7	0.586341
GA03	327.375	20.8837	60.8	0.586341
GA03	338.002	24.0022	2499.4	0.586
GA03	319.781	24.1499	1150.8	0.585366
GA03	338.164	31.0026	1800.3	0.585366
GA03	324.133	22.3499	5383.9	0.585366
GA03	295.831	31.7501	4436	0.583415
GA03	291.595	37.5954	4531.9	0.580488
GA03	330.617	19.4329	3595	0.580488
GA03	303.183	29.7001	874.1	0.578537
GA03	295.831	31.7501	4526	0.578537
GA03	321.957	23.2434	421.5	0.577561
GA03	324.133	22.3499	1349.1	0.577561
GA03	291.293	38.0842	186.1	0.576585
GA03	350.339	38.3264	1150.3	0.575854
GA03	291.595	37.5954	2999.1	0.575854
GA03	324.133	22.3499	2698.1	0.57561
GA03	338.164	31.0026	1500.9	0.574634
GA03	310.367	27.583	964.5	0.574146
GA03	319.781	24.1499	1324.8	0.574146
GA03	324.133	22.3499	2497.1	0.573659
GA03	344	35.2014	776.5	0.572683
GA03	330.617	19.4329	1798.4	0.57
GA03	338.002	24.0022	4496.2	0.569756
GA03	303.183	29.7001	3295.2	0.567805
GA03	338.164	31.0026	802.1	0.566341
GA03	319.781	24.1499	601	0.565854
GA03	338.164	31.0026	2400.8	0.564878
GA03	338.164	31.0026	962.8	0.564756
GA03	324.133	22.3499	1750.4	0.564671
GA03	344	35.2014	2501.2	0.559512
GA03	324.133	22.3499	1625.7	0.559183
GA03	333.235	18.3896	1000.9	0.557073
GA03	324.133	22.3499	4892.3	0.557
GA03	324.133	22.3499	3096.2	0.556098
GA03	321.957	23.2434	1002.2	0.554146
GA03	319.781	24.1499	2550	0.553171
GA03	324.133	22.3499	2298.2	0.552683
GA03	299.22	30.8191	666.2	0.552195
GA03	324.133	22.3499	2098.7	0.551793
GA03	324.133	22.3499	40.5	0.55122
GA03	290.884	38.6683	27.7	0.550732
GA03	347.169	36.762	200.9	0.550244
GA03	324.133	22.3499	4695.7	0.550244
GA03	315.174	26.1363	799.2	0.55
GA03	330.617	19.4329	2697.1	0.549268
GA03	338.164	31.0026	2100.3	0.548781
GA03	315.174	26.1363	602.1	0.548293
GA03	324.133	22.3499	1897	0.546341
GA03	324.133	22.3499	3496.2	0.546341
GA03	324.133	22.3499	3896.4	0.546341
GA03	293.457	35.4186	4896	0.545366
GA03	330.617	19.4329	4194.4	0.545366
GA03	295.831	31.7501	664.8	0.54439
GA03	338.164	31.0026	2700.6	0.544268
GA03	290.884	38.6683	137.2	0.541341
GA03	312.77	26.8573	800.8	0.539512
GA03	330.617	19.4329	2397.2	0.538537
GA03	338.002	24.0022	3497.6	0.537561
GA03	327.375	20.8837	40.5	0.537561
GA03	290.884	38.6683	60.6	0.536098
GA03	324.133	22.3499	4294.5	0.534
GA03	335.502	17.4018	135.4	0.532195
GA03	338.164	31.0026	3600.1	0.531707
GA03	303.183	29.7001	3896.2	0.530732
GA03	290.187	39.6924	236.2	0.53
GA03	315.174	26.1363	1198.8	0.53
GA03	303.183	29.7001	752.7	0.526829
GA03	303.183	29.7001	3596.6	0.52
GA03	310.367	27.583	651.1	0.52
GA03	337.217	17.3514	85.4	0.516585
GA03	290.884	38.6683	111.6	0.514634
GA03	319.781	24.1499	2999.6	0.514146
GA03	291.293	38.0842	551.3	0.512195
GA03	330.617	19.4329	3894.7	0.512195
GA03	330.617	19.4329	4978.5	0.51122
GA03	310.367	27.583	4220.9	0.510732
GA03	315.174	26.1363	511.5	0.509756
GA03	330.617	19.4329	4594.5	0.507805
GA03	303.183	29.7001	4294.4	0.507317
GA03	291.595	37.5954	286.3	0.498537
GA03	303.183	29.7001	4694.1	0.496585
GA03	344	35.2014	489.8	0.494634
GA03	290.884	38.6683	83.3	0.492683
GA03	337.997	27.5151	65.8	0.490732
GA03	333.235	18.3896	185.8	0.490732
GA03	324.133	22.3499	300.5	0.487805
GA03	338.002	24.0022	4156.9	0.486829
GA03	295.831	31.7501	84	0.485366
GA03	291.595	37.5954	112.1	0.483415
GA03	337.997	27.5151	302.3	0.479024
GA03	324.133	22.3499	236.2	0.478049
GA03	291.293	38.0842	135.9	0.477073
GA03	295.831	31.7501	66.1	0.477073
GA03	319.781	24.1499	421.3	0.475122
GA03	350.339	38.3264	23.9	0.473537
GA03	339.179	17.3538	31.5	0.473171
GA03	335.5	17.3999	39.9	0.470732
GA03	291.293	38.0842	236.4	0.470244
GA03	306.776	28.6434	349.6	0.470244
GA03	338.002	24.0022	3826.6	0.47
GA03	295.831	31.7501	40.4	0.466829
GA03	291.595	37.5954	141.7	0.465854
GA03	321.957	23.2434	284.9	0.462439
GA03	321.957	23.2434	531	0.461463
GA03	338.164	31.0026	3899.2	0.46
GA03	290.884	38.6683	417.6	0.459268
GA03	317.479	25.1415	351	0.456585
GA03	338.164	31.0026	4898.6	0.45622
GA03	306.776	28.6434	235.5	0.453659
GA03	306.776	28.6434	530.6	0.452683
GA03	338.164	31.0026	4199.1	0.452439
GA03	299.22	30.8191	350.7	0.451707
GA03	338.164	31.0026	4548.7	0.45122
GA03	335.5	17.3999	50.5	0.448293
GA03	303.183	29.7001	5393.2	0.441951
GA03	321.957	23.2434	237.9	0.441951
GA03	293.457	35.4186	31.5	0.440976
GA03	317.479	25.1415	530.3	0.438049
GA03	319.781	24.1499	351.6	0.436098
GA03	335.502	17.4018	37.5	0.433659
GA03	337.999	20.7413	35.2	0.433171
GA03	303.183	29.7001	5453.7	0.432195
GA03	315.174	26.1363	235.4	0.431707
GA03	291.595	37.5954	90.4	0.429756
GA03	303.183	29.7001	667.4	0.429268
GA03	350.339	38.3264	135.5	0.425976
GA03	337.997	27.5151	401.4	0.423415
GA03	350.339	38.3264	300.2	0.422683
GA03	293.457	35.4186	65	0.42
GA03	303.183	29.7001	5092.9	0.419
GA03	317.479	25.1415	285.9	0.417561
GA03	303.183	29.7001	5607.2	0.416585
GA03	306.776	28.6434	421	0.41561
GA03	317.479	25.1415	666.9	0.413659
GA03	350.339	38.3264	199.3	0.412683
GA03	317.479	25.1415	421.2	0.411707
GA03	312.77	26.8573	1000.7	0.409756
GA03	310.367	27.583	551	0.398537
GA03	310.367	27.583	235.3	0.398049
GA03	315.174	26.1363	185.5	0.397073
GA03	293.457	35.4186	552.3	0.39561
GA03	290.884	38.6683	237.3	0.390244
GA03	293.457	35.4186	185.1	0.389756
GA03	310.367	27.583	430.4	0.389634
GA03	315.174	26.1363	421.2	0.389268
GA03	290.884	38.6683	187.3	0.388659
GA03	315.174	26.1363	285.4	0.385
GA03	339.179	17.3538	50.6	0.384756
GA03	312.77	26.8573	665.9	0.38439
GA03	306.776	28.6434	285.7	0.382439
GA03	324.133	22.3499	187.1	0.381463
GA03	337.997	27.5151	186.1	0.379512
GA03	312.77	26.8573	531	0.37561
GA03	319.781	24.1499	235.8	0.371707
GA03	317.479	25.1415	235.8	0.370732
GA03	310.367	27.583	350.7	0.367317
GA03	344	35.2014	300.7	0.364878
GA03	310.367	27.583	285.9	0.360976
GA03	319.781	24.1499	286.3	0.360732
GA03	295.831	31.7501	576.7	0.36
GA03	330.617	19.4329	80.5	0.359634
GA03	293.457	35.4186	111.9	0.359024
GA03	330.617	19.4329	50.8	0.357927
GA03	299.22	30.8191	420.5	0.355122
GA03	293.457	35.4186	137.3	0.354146
GA03	347.169	36.762	48.9	0.352195
GA03	291.595	37.5954	65.9	0.35122
GA03	315.174	26.1363	338.1	0.350244
GA03	338.164	31.0026	350.6	0.348171
GA03	299.22	30.8191	531.5	0.346341
GA03	338.164	31.0026	553	0.34561
GA03	299.22	30.8191	285.6	0.342439
GA03	293.457	35.4186	287.5	0.339024
GA03	291.595	37.5954	41.4	0.330732
GA03	299.22	30.8191	237.7	0.330732
GA03	291.293	38.0842	111.2	0.329756
GA03	317.479	25.1415	185.1	0.329756
GA03	335.502	17.4018	90.2	0.328293
GA03	333.235	18.3896	50.8	0.326829
GA03	319.781	24.1499	185.8	0.324878
GA03	293.457	35.4186	235.7	0.32439
GA03	344	35.2014	400.5	0.323659
GA03	315.174	26.1363	135.5	0.322927
GA03	303.183	29.7001	503.5	0.321951
GA03	295.831	31.7501	501.5	0.319024
GA03	317.479	25.1415	1001.5	0.317073
GA03	312.77	26.8573	421.2	0.316098
GA03	290.884	38.6683	287.9	0.315732
GA03	310.367	27.583	185.4	0.31561
GA03	303.183	29.7001	286.6	0.308293
GA03	312.77	26.8573	286.4	0.303415
GA03	335.5	17.3999	90.5	0.296585
GA03	312.77	26.8573	350.9	0.29561
GA03	295.831	31.7501	420.9	0.292683
GA03	310.367	27.583	70.1	0.289756
GA03	299.22	30.8191	182.6	0.28878
GA03	321.957	23.2434	186.7	0.28878
GA03	344	35.2014	191.1	0.287561
GA03	321.957	23.2434	136.4	0.284878
GA03	303.183	29.7001	237.9	0.282927
GA03	303.183	29.7001	421.4	0.28
GA03	295.831	31.7501	286.6	0.278049
GA03	317.479	25.1415	135.4	0.277073
GA03	293.457	35.4186	422.5	0.276463
GA03	303.183	29.7001	187.6	0.273171
GA03	324.133	22.3499	66	0.273171
GA03	312.77	26.8573	186.5	0.272195
GA03	338.164	31.0026	251.1	0.270244
GA03	330.617	19.4329	125.4	0.264146
GA03	295.831	31.7501	345.7	0.263415
GA03	295.831	31.7501	97.1	0.261463
GA03	303.183	29.7001	351.1	0.26
GA03	295.831	31.7501	236.3	0.26
GA03	319.781	24.1499	136.7	0.259024
GA03	338.164	31.0026	186.8	0.253659
GA03	306.776	28.6434	185.1	0.251707
GA03	299.22	30.8191	135.8	0.251707
GA03	344	35.2014	135.9	0.249756
GA03	333.235	18.3896	128	0.244878
GA03	341.747	17.3525	49	0.243902
GA03	317.479	25.1415	100.9	0.242927
GA03	312.77	26.8573	235.7	0.242927
GA03	341.747	17.3525	49	0.24
GA03	324.133	22.3499	136.9	0.24
GA03	337.999	20.7413	110.5	0.238537
GA03	303.183	29.7001	137.4	0.234146
GA03	337.997	27.5151	91.3	0.234146
[truncated: 5,521 more rows]
